# Supplementary material for: Comparative pangenome analysis of Enterococcus faecium and Enterococcus lactis provides new insights into the adaptive evolution by horizontal gene acquisitions
Source: BMC Genomics. 2024 Jan 3;25:28. doi: 10.1186/s12864-023-09945-7 (PMC10765913; doi:10.1186/s12864-023-09945-7)
Supplement: Supplementary file 1 — Additional file 1. [file 12864_2023_9945_MOESM1_ESM.xlsx]

## Sheet: List of genes in region 1
Supplementary Table S2 List of pangenome genes present in regions 1, 2, and 3 of Figure 4. The genes were functionally annotated using the standalone eggNOG-mapper, and genes identified as antibiotics resistance genes, virulence factors, bacteriocin genes, and mobile gene elements by their corresponding databases were highlighted using different colors.
Lists of pangenome genes present in region 1 of Figure 4
Gene name	Putative function	COG number	COG category
group_6253	multidrug efflux MFS transporter	COG0477	EGP			antibiotics resistance gene
group_12141	hypothetical protein	2EEUP	S			bacteriocin gene
pisA	Bacteriocin piscicolin-126	2DDIH	S
smc_2	Chromosome partition protein Smc	2DRQ2	NC
hcxA	Hydroxycarboxylate dehydrogenase A	COG0371	C
group_5357	Pyruvate:ferredoxin oxidoreductase	COG0674	C
fldH	Phenyllactate dehydrogenase	COG1052	CH
axe2	Acetylxylan esterase	COG2755	E
iscS_2	Cysteine desulfurase IscS	COG1104	E
fosX	Fosfomycin resistance protein FosX	COG0346	E
tdh	L-threonine 3-dehydrogenase	COG1063	E
msmX	Oligosaccharides import ATP-binding protein MsmX	COG3842	E
yhdG	putative amino acid permease YhdG	COG0531	E
steT_1	Serine/threonine exchanger SteT	COG0531	E
group_2925	putative transporter	COG0477	EGP
pyrG	CTP synthase	COG0504	F
pyrE	Orotate phosphoribosyltransferase	COG0461	F
nrdE2	Ribonucleoside-diphosphate reductase subunit alpha 2	COG0209	F
tadA_1	tRNA-specific adenosine deaminase	COG2131	F
gpmA_1	2,3-bisphosphoglycerate-dependent phosphoglycerate mutase	COG0588	G
group_11294	6-phospho-beta-galactosidase	COG2723	G
bglH_2	Aryl-phospho-beta-D-glucosidase BglH	COG2723	G
group_13642	Aryl-phospho-beta-D-glucosidase BglH	COG2723	G
group_3685	Aryl-phospho-beta-D-glucosidase BglH	COG2723	G
chbG_1	Carbohydrate deacetylase	COG3394	G
kbaY	D-tagatose-1,6-bisphosphate aldolase subunit KbaY	COG0191	G
group_8754	Extracellular exo-alpha-(1->5)-L-arabinofuranosidase	COG3940	G
ycjM	Glucosylglycerate phosphorylase	COG0366	G
ycjO	Inner membrane ABC transporter permease protein YcjO	COG1175	G
ycjP	Inner membrane ABC transporter permease protein YcjP	COG0395	G
abfA_2	Intracellular exo-alpha-(1->5)-L-arabinofuranosidase	COG3534	G
abfA_1	Intracellular exo-alpha-(1->5)-L-arabinofuranosidase 1	COG3534	G
ycjT	Kojibiose phosphorylase	COG1554	G
lacF_4	Lactose transport system permease protein LacF	COG1175	G
group_6938	L-arabinose transport system permease protein AraQ	COG0395	G
licC_1	Lichenan permease IIC component	COG1455	G
group_3891	Oligo-1,6-glucosidase	COG0366	G
gpmB	phosphoglycerate mutase GpmB	COG0406	G
bglF_1	PTS system beta-glucoside-specific EIIBCA component	COG1263	G
group_587	PTS system beta-glucoside-specific EIIBCA component	COG1263	G
fruA_1	PTS system fructose-specific EIIB'BC component	COG1299	G
srlA	PTS system glucitol/sorbitol-specific EIIC component	COG3730	G
desK	hypothetical protein	COG4585	T
group_10036	hypothetical protein	2FI04	S
group_10189	hypothetical protein	298HG	NC
group_10241	hypothetical protein	2DE1M	NC
group_10334	hypothetical protein	29JSR	NC
group_10643	hypothetical protein	COG4120	U
group_10742	hypothetical protein	2DSHH	S
group_10808	hypothetical protein	COG4115	S
group_11016	hypothetical protein	29K6U	NC
group_11020	hypothetical protein	2BVD0	NC
group_11039	hypothetical protein	-	NC
group_11085	hypothetical protein	COG2755	E
group_11095	hypothetical protein	29KXF	NC
group_11104	hypothetical protein	COG0500	Q
group_11125	hypothetical protein	2DG2R	NC
group_11230	hypothetical protein	2DNM7	S
group_11231	hypothetical protein	COG3655	K
group_11293	hypothetical protein	COG0526	CO
group_12046	hypothetical protein	-	NC
group_12051	hypothetical protein	2E7EK	S
group_12133	hypothetical protein	2A41E	NC
group_12134	hypothetical protein	29JTD	NC
group_12136	hypothetical protein	29JR6	NC
group_12156	hypothetical protein	-	NC
group_12293	hypothetical protein	COG1651	O
group_12326	hypothetical protein	-	NC
group_12498	hypothetical protein	28U5Y	NC
group_12499	hypothetical protein	29KUC	NC
group_13736	hypothetical protein	-	NC
group_13741	hypothetical protein	COG4970	NU
group_13751	hypothetical protein	COG4696	S
group_13832	hypothetical protein	COG3189	S
group_13933	hypothetical protein	COG2452	L
group_14045	hypothetical protein	-	NC
group_1618	hypothetical protein	COG4072	S
group_1775	hypothetical protein	-	NC
group_20504	hypothetical protein	29JRF	NC
group_2242	hypothetical protein	-	NC
group_2964	hypothetical protein	2E5MG	NC
group_3316	hypothetical protein	COG3711	K
group_3398	hypothetical protein	COG1284	S
group_3618	hypothetical protein	COG0726	G
group_4015	hypothetical protein	-	NC
group_4119	hypothetical protein	COG1335	Q
group_4423	hypothetical protein	COG4886	S
group_4879	hypothetical protein	COG0628	S
group_4894	hypothetical protein	COG4189	K
group_4967	hypothetical protein	COG3822	S
group_5424	hypothetical protein	COG3711	K
group_5756	hypothetical protein	2CDGI	NC
group_6116	hypothetical protein	COG4767	V
group_6176	hypothetical protein	2DW3E	S
group_6282	hypothetical protein	2BXIE	NC
group_6899	hypothetical protein	COG4724	G
group_7040	hypothetical protein	COG0346	E
group_7046	hypothetical protein	COG4894	NC
group_7106	hypothetical protein	COG3860	S
group_7149	hypothetical protein	2EEF1	S
group_7261	hypothetical protein	COG1266	S
group_7286	hypothetical protein	-	NC
group_7676	hypothetical protein	COG0076	E
group_7706	hypothetical protein	COG2318	S
group_7735	hypothetical protein	-	NC
group_7737	hypothetical protein	2BVX8	NC
group_7795	hypothetical protein	-	NC
group_7983	hypothetical protein	2A4VT	NC
group_8092	hypothetical protein	28XTI	NC
group_8164	hypothetical protein	COG1357	S
group_8227	hypothetical protein	COG3715	G
group_8293	hypothetical protein	-	NC
group_8578	hypothetical protein	COG0454	K
group_8620	hypothetical protein	COG2984	S
group_8731	hypothetical protein	COG0842	V
group_8912	hypothetical protein	COG1434	S
group_8976	hypothetical protein	2ED8H	NC
group_9022	hypothetical protein	29KBN	NC
group_9130	hypothetical protein	-	NC
group_9200	hypothetical protein	COG0454	K
group_931	hypothetical protein	COG1289	S
group_9613	hypothetical protein	COG1359	S
group_9777	hypothetical protein	COG0454	K
group_9782	hypothetical protein	COG0454	K
group_9938	hypothetical protein	-	NC
group_9964	hypothetical protein	-	NC
iolE_2	hypothetical protein	COG1082	G
msmE	hypothetical protein	COG1653	G
yfkN	hypothetical protein	COG0737	F
group_9063	PTS system glucose-specific EIICBA component	COG2190	G
lacF_1	PTS system lactose-specific EIIA component	COG1447	G
lacE_1	PTS system lactose-specific EIICB component	COG1440	G
group_19344	PTS system mannose-specific EIIAB component	COG2893	G
manX_1	PTS system mannose-specific EIIAB component	COG2893	G
manZ_1	PTS system mannose-specific EIID component	COG3716	G
manZ_3	PTS system mannose-specific EIID component	COG3716	G
sorA_1	PTS system sorbose-specific EIIC component	COG3715	G
dhaL	PTS-dependent dihydroxyacetone kinase, ADP-binding subunit DhaL	COG1461	G
dhaK	PTS-dependent dihydroxyacetone kinase, dihydroxyacetone-binding subunit DhaK	COG2376	G
licR_1	putative licABCH operon regulator	COG1762	G
licR_2	putative licABCH operon regulator	COG1762	G
xylB_1	Xylulose kinase	COG1070	G
yyaP_2	IS1595 family transposase ISCac2	COG0262	H
group_3110	Putative pyridoxal phosphate-dependent acyltransferase	COG0156	H
fabG_2	3-oxoacyl-[acyl-carrier-protein] reductase FabG	COG1028	IQ
rpmA	50S ribosomal protein L27	COG0211	J
rpmE2	50S ribosomal protein L31 type B	COG0254	J
trmD	tRNA (guanine-N(1)-)-methyltransferase	COG0336	J
araR_1	Arabinose metabolism transcriptional repressor	COG1609	K
ccpB	Catabolite control protein B	COG1609	K
rpoC	DNA-directed RNA polymerase subunit beta'	COG0086	K
betI	HTH-type transcriptional regulator BetI	COG1309	K
hdfR_2	HTH-type transcriptional regulator HdfR	COG0583	K
group_7702	HTH-type transcriptional repressor PurR	COG1609	K
lacR_1	Lactose phosphotransferase system repressor	COG1349	K
mngR	Mannosyl-D-glycerate transport/metabolism system repressor MngR	COG2188	K
yiaC	Peptidyl-lysine N-acetyltransferase YiaC	COG0454	K
ydjF	putative HTH-type transcriptional regulator YdjF	COG1349	K
rex_1	Redox-sensing transcriptional repressor Rex	COG2344	K
licT_3	Transcription antiterminator LicT	COG3711	K
dgaR_1	Transcriptional regulatory protein DagR	COG1221	K
lnrK	Transcriptional regulatory protein LnrK	COG2197	K
recD2	ATP-dependent RecD-like DNA helicase	COG0507	L
tag	DNA-3-methyladenine glycosylase 1	COG2818	L
gspA_1	General stress protein A	COG1442	M
group_1303	Multidrug efflux system permease protein	COG3559	M
feoB	Fe(2+) transporter FeoB	COG0370	P
thiY	Formylaminopyrimidine-binding protein	COG0715	P
melD	Melibiose/raffinose/stachyose import permease protein MelD	COG1175	P
mltF_2	Membrane-bound lytic murein transglycosylase F	COG0765	P
zosA	Zinc-transporting ATPase	COG2217	P
rlmA	23S rRNA (guanine(745)-N(1))-methyltransferase	COG0500	Q
yfbR	5'-deoxynucleotidase YfbR	COG1896	S
group_6419	Acetyltransferase	COG2153	S
yvdM_1	Beta-phosphoglucomutase	COG0637	S
comEC	ComE operon protein 3	COG0658	S
cdaA	Cyclic di-AMP synthase CdaA	COG1624	S
cidA	Holin-like protein CidA	COG1380	S
fra	Intracellular iron chaperone frataxin	COG5646	S
dhaM-2	PEP-dependent dihydroxyacetone kinase 2, phosphoryl donor subunit DhaM	COG3412	S
ywpJ_1	Phosphatase YwpJ	COG0561	S
ybiT_3	putative ABC transporter ATP-binding protein YbiT	COG0488	S
group_12068	Putative acetyltransferase	COG0110	S
rifL	Putative UDP-kanosamine synthase oxidoreductase subunit	COG0673	S
arlR_2	Alkaline phosphatase synthesis sensor protein PhoR	COG0642	T
ffh	Signal recognition particle protein	COG0541	U
group_9657	Bacitracin transport ATP-binding protein BcrA	COG1131	V
lnrL	Linearmycin resistance ATP-binding protein LnrL	COG1131	V
group_432	putative ABC transporter ATP-binding protein	COG1132	V

## Sheet: List of genes in region 2
Supplementary Table S2 List of pangenome genes present in regions 1, 2, and 3 of Figure 4. The genes were functionally annotated using the standalone eggNOG-mapper, and genes identified as antibiotics resistance genes, virulence factors, bacteriocin genes, and mobile gene elements by their corresponding databases were highlighted using different colors.
Lists of pangenome genes present in region 2 of Figure 4
Gene name	Putative function	COG number	COG category
cbh	Choloylglycine hydrolase	COG3049	M			virulence factor gene
group_5010	UTP--glucose-1-phosphate uridylyltransferase	COG1210	M
dnaJ_1	Chaperone protein DnaJ	-	NC
group_2354	Chromosome partition protein Smc	2DRQ2	NC
group_1446	UvrABC system protein A	-	NC
group_6287	Phosphate acetyltransferase	COG0280	C
group_5358	Pyruvate:ferredoxin oxidoreductase	COG0674	C
group_8236	Zinc-type alcohol dehydrogenase-like protein	COG0604	C
group_6321	Cell division protein ZapA	COG3027	D
group_6123	Chromosome partition protein Smc	COG1196	D
group_2382	Type VII secretion system protein EssC	COG1674	D
ywqD_1	Tyrosine-protein kinase YwqD	COG0489	D
metE_2	5-methyltetrahydropteroyltriglutamate--homocysteine methyltransferase	COG0620	E
group_10234	Acetylxylan esterase	COG2755	E
pepV_2	Beta-Ala-Xaa dipeptidase	COG0624	E
group_8209	Cysteine desulfurase IscS	COG1104	E
lysA	Diaminopimelate decarboxylase	COG0019	E
dapF	Diaminopimelate epimerase	COG0253	E
pepD	Dipeptidase	COG4690	E
amiA	Oligopeptide-binding protein AmiA	COG4166	E
group_9796	Oligosaccharides import ATP-binding protein MsmX	COG3842	E
malY	Protein MalY	COG1168	E
group_9865	putative amino acid permease YhdG	COG0531	E
group_3752	Serine/threonine exchanger SteT	COG0531	E
group_7972	Xaa-Pro dipeptidase	COG0006	E
group_9809	putative MFS-type transporter YfcJ	COG0477	EGP
sotB	putative transporter	COG0477	EGP
ansZ	L-asparaginase 2	COG0252	EJ
oppD_3	Oligopeptide transport ATP-binding protein OppD	COG0444	EP
group_5815	Oligopeptide transport ATP-binding protein OppD	COG0444	EP
bsr	Blasticidin-S deaminase	COG0295	F
group_13752	CTP synthase	COG0504	F
group_3969	Glutathione biosynthesis bifunctional protein GshAB	COG1181	F
group_9767	Ribonucleoside-diphosphate reductase subunit alpha 2	COG0209	F
group_7272	Tagatose-6-phosphate kinase	COG1105	F
group_6436	tRNA-specific adenosine deaminase	COG2131	F
group_8682	2,3-bisphosphoglycerate-dependent phosphoglycerate mutase	COG0588	G
group_8200	6-phospho-beta-galactosidase	COG2723	G
bglA	Aryl-phospho-beta-D-glucosidase BglA	COG2723	G
ulaB	Ascorbate-specific PTS system EIIB component	COG3414	G
bga	Beta-galactosidase	COG1874	G
alsE	D-allulose-6-phosphate 3-epimerase	COG0036	G
dasA	Diacetylchitobiose binding protein DasA	COG1653	G
group_10503	D-tagatose-1,6-bisphosphate aldolase subunit KbaY	COG0191	G
group_11559	Extracellular exo-alpha-(1->5)-L-arabinofuranosidase	COG3940	G
frlB_1	Fructosamine deglycase FrlB	COG2222	G
group_11212	Galactose-6-phosphate isomerase subunit LacA	COG0698	G
group_9175	Galactose-6-phosphate isomerase subunit LacB	COG0698	G
dexB	Glucan 1,6-alpha-glucosidase	COG0366	G
group_6346	Lactose transport system permease protein LacF	COG1175	G
araP	L-arabinose transport system permease protein AraP	COG1175	G
group_1683	Lipoprotein LipO	COG1653	G
group_5261	Maltose-6'-phosphate glucosidase MalH	COG1486	G
mngB_2	Mannosylglycerate hydrolase	COG0383	G
malL_1	Oligo-1,6-glucosidase	COG0366	G
group_7666	Pectinesterase A	COG4677	G
pspA	Phosphoserine phosphatase 1	COG0406	G
fruA_3	PTS system fructose-specific EIIB'BC component	COG1299	G
group_8198	PTS system lactose-specific EIIA component	COG1447	G
group_5213	PTS system lactose-specific EIICB component	COG1440	G
malX	PTS system maltose-specific EIICB component	COG1263	G
malP_1	PTS system maltose-specific EIICB component	COG1263	G
group_10224	PTS system mannose-specific EIIAB component	COG3444	G
group_6718	PTS system mannose-specific EIIAB component	COG2893	G
group_14720	PTS system mannose-specific EIIAB component	COG2893	G
manP_3	PTS system mannose-specific EIIBCA component	COG1445	G
manP_2	PTS system mannose-specific EIIBCA component	COG1762	G
manP_1	PTS system mannose-specific EIIBCA component	COG1445	G
manZ_4	PTS system mannose-specific EIID component	COG3716	G
group_4891	hypothetical protein	COG4189	K
group_12037	hypothetical protein	COG2261	S
group_7045	hypothetical protein	COG4894	NC
group_9201	hypothetical protein	COG0454	K
group_4681	hypothetical protein	2BM78	NC
group_709	hypothetical protein	COG3711	K
group_5339	hypothetical protein	2DFCB	S
group_498	hypothetical protein	COG3279	KT
group_3613	hypothetical protein	-	NC
group_2276	hypothetical protein	COG4529	S
group_10642	hypothetical protein	COG4120	U
group_8621	hypothetical protein	COG2984	S
group_3033	hypothetical protein	COG0419	L
group_7677	hypothetical protein	COG0076	E
group_4118	hypothetical protein	COG1335	Q
group_8575	hypothetical protein	COG1221	K
group_5105	hypothetical protein	COG0679	S
group_8977	hypothetical protein	2ED8H	NC
group_7148	hypothetical protein	2EEF1	S
group_11151	hypothetical protein	29JVC	NC
group_4884	hypothetical protein	COG0628	S
group_3385	hypothetical protein	-	NC
group_6950	hypothetical protein	COG0737	F
group_7271	hypothetical protein	2C7AQ	S
group_7736	hypothetical protein	-	NC
group_7988	hypothetical protein	COG1277	S
group_11019	hypothetical protein	2E3AZ	S
group_4080	hypothetical protein	COG1476	K
group_5877	hypothetical protein	2BVD0	NC
group_5656	hypothetical protein	COG3860	S
group_6807	hypothetical protein	COG4821	S
cmtB	hypothetical protein	COG1762	GT
group_1623	hypothetical protein	COG4072	S
group_11279	hypothetical protein	COG3189	S
group_5676	hypothetical protein	-	NC
group_10001	hypothetical protein	-	NC
group_3919	hypothetical protein	COG0789	K
group_3395	hypothetical protein	COG1284	S
group_11272	hypothetical protein	COG2893	G
group_11070	hypothetical protein	2FI04	S
group_10192	hypothetical protein	COG4696	S
group_8262	hypothetical protein	29KXF	NC
sspB	hypothetical protein	-	NC
group_5223	hypothetical protein	COG0526	CO
group_14078	hypothetical protein	COG1651	O
group_4584	hypothetical protein	29JSR	NC
group_9254	hypothetical protein	2BPY1	NC
group_5981	hypothetical protein	-	NC
group_11273	hypothetical protein	-	NC
group_7321	hypothetical protein	-	NC
group_10209	hypothetical protein	2DBRG	S
group_11192	hypothetical protein	COG0454	K
group_6550	hypothetical protein	-	NC
group_10208	hypothetical protein	COG1762	G
group_10221	hypothetical protein	COG4639	S
group_11245	hypothetical protein	-	NC
group_6588	hypothetical protein	-	NC
coiA	hypothetical protein	COG4469	S
group_5235	hypothetical protein	2A41E	NC
group_12483	hypothetical protein	COG1670	J
group_9143	hypothetical protein	2E7EK	S
group_7266	hypothetical protein	29R8T	NC
group_11064	hypothetical protein	2DNM7	S
group_12520	hypothetical protein	2DG2R	NC
group_9250	hypothetical protein	29KBN	NC
group_11051	hypothetical protein	29KUC	NC
group_5685	hypothetical protein	28U5Y	NC
group_11061	hypothetical protein	COG3655	K
group_13842	hypothetical protein	-	NC
group_11052	hypothetical protein	298HG	NC
group_7147	hypothetical protein	COG4337	NU
group_7143	hypothetical protein	-	NC
group_5820	hypothetical protein	COG4932	M
group_1606	hypothetical protein	COG3764	M
group_5238	hypothetical protein	COG4970	NU
group_2960	hypothetical protein	COG1705	GNU
group_10199	hypothetical protein	COG1396	K
group_11528	hypothetical protein	2ERE7	NC
group_6701	hypothetical protein	-	NC
group_5978	hypothetical protein	COG4499	S
group_4273	hypothetical protein	2CD2J	NC
group_7342	hypothetical protein	28RS6	NC
group_2358	hypothetical protein	29PFX	NC
group_3509	hypothetical protein	-	NC
group_1832	hypothetical protein	COG3290	T
group_5234	hypothetical protein	COG4289	S
group_10193	hypothetical protein	2DPAA	NC
group_6582	hypothetical protein	-	NC
group_3390	hypothetical protein	-	NC
group_4676	hypothetical protein	COG4886	S
chiA1	hypothetical protein	COG3469	G
group_8210	hypothetical protein	COG0477	EGP
group_5823	hypothetical protein	2E04X	NC
group_6587	hypothetical protein	-	NC
group_12505	hypothetical protein	29JSY	NC
group_10200	hypothetical protein	-	NC
group_443	hypothetical protein	2ECJM	NC
group_3568	hypothetical protein	COG3711	K
group_11276	hypothetical protein	2A767	NC
group_6602	hypothetical protein	COG2026	DJ
group_6603	hypothetical protein	-	NC
group_6707	hypothetical protein	292VE	NC
group_10206	hypothetical protein	COG1396	K
group_2727	hypothetical protein	COG1721	S
group_4113	hypothetical protein	-	NC
nikB	hypothetical protein	COG0601	U
group_929	hypothetical protein	COG1289	S
group_932	hypothetical protein	COG0537	FG
group_6114	hypothetical protein	COG4767	V
group_4686	hypothetical protein	2BK6A	K
group_1104	hypothetical protein	COG5153	IU
group_2470	hypothetical protein	COG0640	K
essC	hypothetical protein	COG1674	D
group_7318	hypothetical protein	-	NC
group_5852	hypothetical protein	-	NC
group_12522	hypothetical protein	-	NC
group_5870	hypothetical protein	COG4632	G
group_7340	hypothetical protein	COG1216	M
group_8969	hypothetical protein	COG0655	S
group_11049	hypothetical protein	-	NC
group_11271	hypothetical protein	-	NC
group_3174	hypothetical protein	COG3325	G
group_3850	hypothetical protein	-	NC
group_8260	hypothetical protein	COG0500	Q
group_2444	hypothetical protein	COG5386	M
group_9267	hypothetical protein	29K6U	NC
group_8913	hypothetical protein	COG1434	S
group_4283	hypothetical protein	COG4918	S
group_9266	hypothetical protein	2A4VT	NC
group_2525	hypothetical protein	COG1705	MNU
group_6700	hypothetical protein	2CDGI	NC
group_5975	hypothetical protein	COG1440	K
ugpQ	hypothetical protein	COG0584	C
group_9402	hypothetical protein	-	NC
group_7320	hypothetical protein	COG4072	S
group_3587	hypothetical protein	-	NC
group_7308	hypothetical protein	-	NC
group_5340	hypothetical protein	COG0823	U
group_12757	hypothetical protein	COG4720	S
group_2385	hypothetical protein	-	NC
group_6721	hypothetical protein	-	NC
group_2965	hypothetical protein	2E5MG	NC
group_4798	hypothetical protein	2C2TA	S
group_3566	hypothetical protein	COG3711	K
group_6752	hypothetical protein	COG3711	K
esaA	hypothetical protein	COG1511	V
group_11536	hypothetical protein	-	NC
group_14721	hypothetical protein	COG4687	S
group_14793	hypothetical protein	COG3655	K
group_14792	hypothetical protein	2C0U3	NC
group_14791	hypothetical protein	-	NC
group_9425	hypothetical protein	-	NC
group_1487	hypothetical protein	COG0457	S
group_2955	hypothetical protein	COG1705	GNU
group_9255	hypothetical protein	-	NC
group_7669	hypothetical protein	COG4485	S
group_5761	hypothetical protein	2BTSW	NC
group_652	hypothetical protein	COG5492	N
group_2298	hypothetical protein	COG3711	K
group_3514	hypothetical protein	2DMBI	S
group_448	hypothetical protein	2ECJM	NC
group_321	hypothetical protein	2DJPH	NC
group_3313	hypothetical protein	COG0747	E
group_3855	hypothetical protein	-	NC
group_5819	hypothetical protein	COG1051	F
group_8256	hypothetical protein	-	NC
group_4179	hypothetical protein	COG1396	K
group_5977	hypothetical protein	-	NC
group_2973	hypothetical protein	COG1835	I
group_2203	hypothetical protein	2DQQD	NC
group_4282	hypothetical protein	COG1762	G
group_2388	hypothetical protein	-	NC
group_3516	hypothetical protein	298EY	NC
group_552	hypothetical protein	298EY	NC
group_4803	hypothetical protein	COG1284	S
group_6337	hypothetical protein	COG1266	S
group_6343	hypothetical protein	COG4289	S
group_14579	hypothetical protein	COG3152	S
group_12171	hypothetical protein	2DJP4	S
group_4041	hypothetical protein	2DDEC	NC
group_3187	hypothetical protein	COG5434	G
group_1468	hypothetical protein	COG2207	K
group_6055	hypothetical protein	2BGG6	S
yesV	hypothetical protein	COG5578	S
group_1694	hypothetical protein	COG5434	M
group_13672	hypothetical protein	COG0662	G
group_12080	hypothetical protein	2FH3A	NC
group_9675	hypothetical protein	29K9S	NC
group_8572	hypothetical protein	-	NC
group_2209	hypothetical protein	COG1959	K
group_12030	hypothetical protein	-	NC
group_7331	hypothetical protein	COG3439	S
group_9677	hypothetical protein	-	NC
group_6094	hypothetical protein	-	NC
group_9676	hypothetical protein	2DN1I	NC
group_12081	hypothetical protein	-	NC
group_10762	hypothetical protein	-	NC
group_5462	hypothetical protein	29K5F	NC
group_1166	hypothetical protein	2ED72	NC
group_8788	hypothetical protein	COG4918	S
group_2598	hypothetical protein	COG1653	G
group_8282	hypothetical protein	-	NC
group_11289	hypothetical protein	-	NC
group_896	hypothetical protein	2DMJM	NC
group_553	hypothetical protein	298EY	NC
group_8271	PTS system mannose-specific EIID component	COG3716	G
group_12791	PTS system mannose-specific EIID component	COG3716	G
group_10225	PTS system sorbose-specific EIIC component	COG3715	G
sorA_4	PTS system sorbose-specific EIIC component	COG3715	G
group_12790	PTS system sorbose-specific EIIC component	COG3715	G
group_9633	PTS-dependent dihydroxyacetone kinase, ADP-binding subunit DhaL	COG1461	G
group_6818	PTS-dependent dihydroxyacetone kinase, dihydroxyacetone-binding subunit DhaK	COG2376	G
licR	putative licABCH operon regulator	COG1762	G
rafB	Raffinose permease	COG2211	G
group_8203	Tagatose 1,6-diphosphate aldolase	COG3684	G
group_3609	Transcriptional regulator ManR	COG1762	G
group_3610	Transcriptional regulator ManR	COG1762	G
group_5232	Xylulose kinase	COG1070	G
group_10157	Putative fructokinase	COG1940	GK
group_3491	1-deoxy-D-xylulose-5-phosphate synthase	COG1154	H
yyaP	IS1595 family transposase ISCac2	COG0262	H
abgT	p-aminobenzoyl-glutamate transport protein	COG2978	H
group_3112	Putative pyridoxal phosphate-dependent acyltransferase	COG0156	H
fcbA2	4-chlorobenzoate--CoA ligase	COG0318	IQ
group_12166	50S ribosomal protein L27	COG0211	J
group_20380	50S ribosomal protein L31 type B	COG0254	J
group_8915	Asparagine--tRNA ligase	COG0017	J
group_5654	tRNA (guanine-N(1)-)-methyltransferase	COG0336	J
group_4106	tRNA pseudouridine synthase B	COG0130	J
group_10014	Accessory gene regulator protein A	COG3279	K
group_6179	Arabinose metabolism transcriptional repressor	COG1609	K
group_10999	Catabolite control protein A	COG1609	K
group_4456	Catabolite control protein B	COG1609	K
group_8426	DNA-directed RNA polymerase subunit beta'	COG0086	K
group_4812	HTH-type transcriptional regulator BetI	COG1309	K
glvR	HTH-type transcriptional regulator GlvR	COG1737	K
group_11586	HTH-type transcriptional regulator GlvR	COG1737	K
group_8082	HTH-type transcriptional regulator HdfR	COG0583	K
nagR_2	HTH-type transcriptional repressor NagR	COG2188	K
purR_1	HTH-type transcriptional repressor PurR	COG1609	K
group_11211	Lactose phosphotransferase system repressor	COG1349	K
group_10160	Peptidyl-lysine N-acetyltransferase YiaC	COG0454	K
group_10415	putative HTH-type transcriptional regulator YbbH	COG1737	K
group_3658	putative HTH-type transcriptional regulator YdjF	COG1349	K
group_20507	Redox-sensing transcriptional repressor Rex	COG2344	K
group_5073	Response regulator MprA	COG0745	K
manR_1	Transcriptional regulator ManR	COG3711	K
group_776	Transcriptional regulatory protein DagR	COG1221	K
group_2018	Transcriptional regulatory protein DagR	COG1221	K
group_2802	3'-5' exonuclease DinG	COG1199	KL
group_1905	DNA topoisomerase 3	COG0550	L
group_5645	DNA-3-methyladenine glycosylase 1	COG2818	L
Int-Tn	Tyrosine recombinase XerC	COG0582	L
group_9882	Uracil-DNA glycosylase	COG0692	L
uvrA_2	UvrABC system protein A	COG0178	L
group_1443	UvrABC system protein A	COG0178	L
group_8971	General stress protein A	COG1442	M
group_1304	Multidrug efflux system permease protein	COG3559	M
group_4531	Penicillin-binding protein 1A/1B	COG0744	M
xly_1	Hyaluronate lyase	COG5492	N
xly	Xanthan lyase	COG5492	N
ohrB_2	Organic hydroperoxide resistance protein OhrB	COG1764	O
clpC_1	putative ATP-dependent Clp protease ATP-binding subunit	COG0542	O
group_4662	Calcium-transporting ATPase CtpE	COG0474	P
group_1590	Coenzyme A disulfide reductase	COG0446	P
ecfT_2	Energy-coupling factor transporter transmembrane protein EcfT	COG0619	P
group_2237	Fe(2+) transporter FeoB	COG0370	P
group_6456	Formylaminopyrimidine-binding protein	COG0715	P
group_8835	Lactose transport system permease protein LacF	COG1175	P
group_8006	Membrane-bound lytic murein transglycosylase F	COG0765	P
group_9396	Putative HMP/thiamine import ATP-binding protein YkoD	COG1122	P
group_6597	Zinc-transporting ATPase	COG2217	P
group_5517	23S rRNA (guanine(745)-N(1))-methyltransferase	COG0500	Q
COQ5	2-methoxy-6-polyprenyl-1,4-benzoquinol methylase, mitochondrial	COG0500	Q
yjcS	Putative alkyl/aryl-sulfatase YjcS	COG2015	Q
group_12310	5'-deoxynucleotidase YfbR	COG1896	S
agrB_2	Accessory gene regulator protein B	2DIQY	S
group_6420	Acetyltransferase	COG2153	S
group_12726	Ascorbate-specific PTS system EIIC component	COG3037	S
group_2824	Ascorbate-specific PTS system EIIC component	COG3037	S
group_6747	Ascorbate-specific PTS system EIIC component	COG3037	S
group_1429	ComE operon protein 3	COG0658	S
group_4568	Cyclic di-AMP synthase CdaA	COG1624	S
hflX	GTPase HflX	COG2262	S
group_4433	Holin-like protein CidA	COG1380	S
group_7345	Intracellular iron chaperone frataxin	COG5646	S
group_7658	Lipid II flippase MurJ	COG2244	S
group_10207	Lytic chitin monooxygenase	COG3397	S
group_8587	PEP-dependent dihydroxyacetone kinase 2, phosphoryl donor subunit DhaM	COG3412	S
group_20473	Phosphatase YwpJ	COG0561	S
hxpB	Phosphorylated carbohydrates phosphatase	COG0637	S
fetA	putative iron export ATP-binding protein FetA	COG4619	S
fetB	putative iron export permease protein FetB	COG0390	S
group_10960	Putative two-component membrane permease complex subunit SMU_746c	COG3689	S
group_7047	Putative two-component membrane permease complex subunit SMU_747c	COG0701	S
esxA	Type VII secretion system extracellular protein A	COG4842	S
ugl	Unsaturated chondroitin disaccharide hydrolase	COG4225	S
group_5028	Unsaturated chondroitin disaccharide hydrolase	COG4225	S
yteR_2	Unsaturated rhamnogalacturonyl hydrolase YteR	COG4225	S
group_968	HTH-type transcriptional activator RhaR	COG4753	T
group_3268	Lichenan permease IIC component	COG1455	U
group_5138	Lichenan permease IIC component	COG1455	U
group_14723	Lichenan permease IIC component	COG1455	U
oppC	Oligopeptide transport system permease protein OppC	COG1173	U
celB_1	PTS system cellobiose-specific EIIC component	COG1455	U
group_2258	PTS system oligo-beta-mannoside-specific EIIC component	COG1455	U
group_5398	Serine/threonine transporter SstT	COG3633	U
group_5644	Signal recognition particle protein	COG0541	U
group_9715	Signal recognition particle receptor FtsY	COG0552	U
group_2279	Microcin C7 self-immunity protein MccF	COG1619	V
btuD_6	putative ABC transporter ATP-binding protein	COG1132	V
group_438	putative ABC transporter ATP-binding protein	COG1132	V
cysA	Sulfate/thiosulfate import ATP-binding protein CysA	COG1131	V
btuD_4	Vitamin B12 import ATP-binding protein BtuD	COG1131	V

## Sheet: List of genes in region 3
Supplementary Table S2 List of pangenome genes present in regions 1, 2, and 3 of Figure 4. The genes were functionally annotated using the standalone eggNOG-mapper, and genes identified as antibiotics resistance genes, virulence factors, bacteriocin genes, and mobile gene elements by their corresponding databases were highlighted using different colors.
Lists of pangenome genes present in region 3 of Figure 4
Gene name	Putative function	COG number	COG category
vanH	D-specific alpha-keto acid dehydrogenase	COG1052	CH			antibiotics resistance gene
vanX	D-alanyl-D-alanine dipeptidase	COG2173	E			virulence factor gene
aacA-aphD	Bifunctional AAC/APH	COG1670	F			bacteriocin gene
vanA	Vancomycin/teicoplanin A-type resistance protein VanA	COG1181	F			mobile gene elements
aadK	Aminoglycoside 6-adenylyltransferase	2DB8K	G
group_10430	hypothetical protein	COG4767	V
group_14144	IS1595 family transposase ISSsu9	COG0262	H
group_13860	IS1595 family transposase ISSsu9	COG0262	H
tetM_1	Tetracycline resistance protein TetM from transposon Tn916	COG0480	J
tetM_2	Tetracycline resistance protein TetM from transposon TnFO1	COG0480	J
satA	Streptothricin acetyltransferase A	COG0454	K
vanY	D-alanyl-D-alanine carboxypeptidase	COG1876	M
bca	hypothetical protein	COG1404	MO
group_1362	hypothetical protein	COG4932	M
ssaB_2	Manganese ABC transporter substrate-binding lipoprotein	COG0803	P
group_14117	hypothetical protein	2C3UD	S
group_9295	hypothetical protein	COG2946	L
group_11570	hypothetical protein	COG3077	L
group_12414	hypothetical protein	COG1961	L
group_7226	hypothetical protein	COG3436	L
group_9098	hypothetical protein	COG3464	L
group_2495	hypothetical protein	COG3464	L
group_5762	hypothetical protein	COG1943	L
group_1610	hypothetical protein	COG0358	L
group_227	hypothetical protein	COG4227	L
group_10308	hypothetical protein	COG4584	L
group_4722	hypothetical protein	COG3077	L
group_12566	hypothetical protein	COG1961	L
group_14178	hypothetical protein	COG1403	L
group_1222	hypothetical protein	COG3935	L
group_13914	hypothetical protein	COG3436	L
group_10149	hypothetical protein	COG1484	L
group_12565	hypothetical protein	COG0507	L
group_7055	hypothetical protein	COG3747	L
group_6307	hypothetical protein	COG5519	L
group_11126	hypothetical protein	COG3677	L
group_13894	hypothetical protein	COG3344	L
rep	ATP-dependent DNA helicase Rep	COG0210	L
group_4140	ATP-dependent helicase/nuclease subunit A	COG1074	L
group_5352	DNA polymerase III PolC-type	COG2176	L
group_122	DNA topoisomerase 3	COG0550	L
group_4312	IS110 family transposase ISSpn10	COG3547	L
group_5947	IS1380 family transposase IS1678	COG3385	L
hpaIIM	IS1595 family transposase ISCco3	COG0270	L
group_9089	IS200/IS605 family transposase ISAac3	COG1943	L
group_1056	IS200/IS605 family transposase ISEfa4	COG0675	L
group_11426	IS21 family transposase ISCth15	COG1484	L
group_7222	IS256 family transposase IS16	COG3328	L
group_3804	IS256 family transposase ISBsu2	COG3328	L
group_2865	IS256 family transposase ISEfa13	COG3328	L
group_166	IS256 family transposase ISLgar5	COG3328	L
group_1773	IS3 family transposase ISEfa10	COG2963	L
group_14207	IS3 family transposase ISEfa8	COG2801	L
group_4211	IS3 family transposase ISEfa8	COG2963	L
group_11380	IS3 family transposase ISPa31	COG2963	L
group_11376	IS3 family transposase ISSde10	COG2801	L
group_14208	IS4 family transposase IS4Bsu1	COG3385	L
group_12409	IS66 family transposase ISCth11	COG4974	L
group_5169	IS66 family transposase ISRob1	COG3316	L
group_1772	ISL3 family transposase IS1251	COG3464	L
group_2490	ISL3 family transposase IS1251	COG3464	L
group_2500	ISL3 family transposase IS1251	COG3464	L
group_11418	ISL3 family transposase ISEfa11	COG3464	L
group_9097	ISL3 family transposase ISEfa11	COG3464	L
group_11374	ISL3 family transposase ISEfa11	COG3464	L
group_277	ISL3 family transposase ISEfa5	COG3464	L
group_1311	Modification methylase HhaI	COG0270	L
bin3_3	Putative transposon Tn552 DNA-invertase bin3	COG1961	L
group_14118	Putative transposon Tn552 DNA-invertase bin3	COG1961	L
group_4228	Putative transposon Tn552 DNA-invertase bin3	COG1961	L
group_531	Putative transposon Tn552 DNA-invertase bin3	COG1961	L
repN	Replication initiation protein	COG2946	L
ssb_3	Single-stranded DNA-binding protein	COG0629	L
group_3661	Tyrosine recombinase XerC	COG0582	L
xerC_7	Tyrosine recombinase XerC	COG0582	L
xerC_4	Tyrosine recombinase XerC	COG0582	L
group_3190	Tyrosine recombinase XerC	COG0582	L
xerC_8	Tyrosine recombinase XerC	COG4974	L
group_12410	Tyrosine recombinase XerC	COG0582	L
xerC_10	Tyrosine recombinase XerC	COG0582	L
group_12723	Tyrosine recombinase XerC	COG0582	L
group_4832	Tyrosine recombinase XerS	COG4974	L
group_2434	hypothetical protein	COG4781	C
group_297	hypothetical protein	COG0584	C
group_1239	Mid-cell-anchored protein Z	2DB6P	D
group_12387	Sporulation initiation inhibitor protein Soj	COG1192	D
group_12391	hypothetical protein	COG2161	D
group_1262	hypothetical protein	COG1674	D
group_10310	hypothetical protein	COG1196	D
group_1258	hypothetical protein	COG1674	D
group_5962	hypothetical protein	COG0613	D
group_4254	hypothetical protein	COG3941	D
group_10262	hypothetical protein	COG1196	D
group_12704	hypothetical protein	COG1674	D
group_7953	5-methyltetrahydropteroyltriglutamate--homocysteine methyltransferase	COG0620	E
group_6383	Arginine deiminase	COG2235	E
group_8942	Arginine transport ATP-binding protein ArtM	COG1126	E
group_7799	Cystathionine beta-lyase PatB	COG1168	E
sufS_2	Cysteine desulfurase	COG0520	E
group_4587	Glutamate/gamma-aminobutyrate antiporter	COG0531	E
hisK	Histidinol-phosphatase	COG1387	E
gadC_4	putative glutamate/gamma-aminobutyrate antiporter	COG0531	E
group_1824	putative succinyl-diaminopimelate desuccinylase	COG0624	E
group_10605	Spermidine/putrescine transport system permease protein PotB	COG1176	E
group_12420	Vitamin B12 import ATP-binding protein BtuD	COG3842	E
group_12612	hypothetical protein	COG0346	E
yjhB	Putative metabolite transport protein YjhB	COG0477	EGP
group_1652	Tetracycline resistance protein, class C	COG0477	EGP
hxlB	3-hexulose-6-phosphate isomerase	COG0794	G
bglC_1	Aryl-phospho-beta-D-glucosidase BglC	COG2723	G
bfrA	Beta-fructosidase	COG1621	G
uidA	Beta-glucuronidase	COG3250	G
nag3	Beta-N-acetylglucosaminidase/beta-glucosidase	COG0546	G
group_13185	Fructosamine deglycase FrlB	COG2222	G
frlB_3	Fructosamine deglycase FrlB	COG2222	G
frlD	Fructosamine kinase FrlD	COG0524	G
fsaA	Fructose-6-phosphate aldolase 1	COG3731	G
kdgA_2	KHG/KDPG aldolase	COG0800	G
group_10280	Lactose transport system permease protein LacF	COG1175	G
lacG_3	Lactose transport system permease protein LacG	COG0395	G
group_12419	Lichenan permease IIC component	COG1455	G
uxuA_3	Mannonate dehydratase	COG1312	G
group_1512	Polyol:NADP oxidoreductase	COG0246	G
por_2	Polyol:NADP oxidoreductase	COG0246	G
group_11513	PTS system beta-glucoside-specific EIIBCA component	COG1263	G
group_11185	PTS system fructose-specific EIIB component	COG3444	G
group_13903	PTS system galactitol-specific EIIC component	COG3775	G
ptcB_1	PTS system galactose-specific EIIB component	COG1440	G
srlE	PTS system glucitol/sorbitol-specific EIIB component	COG3732	G
glcB	PTS system glucoside-specific EIICBA component	COG1263	G
manX_4	PTS system mannose-specific EIIAB component	COG3444	G
manX_6	PTS system mannose-specific EIIAB component	COG3444	G
group_10272	PTS system mannose-specific EIID component	COG3716	G
group_11420	PTS system mannose-specific EIID component	COG3716	G
manZ_5	PTS system mannose-specific EIID component	COG3716	G
group_8167	PTS system mannose-specific EIID component	COG3716	G
sorB	PTS system sorbose-specific EIIB component	COG3444	G
sorC	PTS system sorbose-specific EIIC component	COG3715	G
sorA_3	PTS system sorbose-specific EIIC component	COG3715	G
group_11187	PTS system sorbose-specific EIIC component	COG3715	G
treP	PTS system trehalose-specific EIIBC component	COG1263	G
araN_2	putative arabinose-binding protein	COG1653	G
group_12422	Putative bifunctional phosphatase/peptidyl-prolyl cis-trans isomerase	COG0652	G
group_14164	hypothetical protein	COG2893	G
group_11344	hypothetical protein	COG3715	G
group_11159	hypothetical protein	COG2190	G
group_11167	hypothetical protein	COG0652	G
group_12613	hypothetical protein	COG2893	G
group_12614	hypothetical protein	COG2190	G
group_13389	hypothetical protein	COG1621	G
group_13901	hypothetical protein	COG1762	G
group_13905	hypothetical protein	COG3414	G
group_14268	hypothetical protein	COG2893	G
group_5275	hypothetical protein	COG3867	G
group_13995	hypothetical protein	COG2893	G
ykoD	Putative HMP/thiamine import ATP-binding protein YkoD	COG1129	G
nanE_1	Putative N-acetylmannosamine-6-phosphate 2-epimerase	COG3010	G
group_11347	putative phosphotransferase enzyme IIB component	COG3444	G
group_9854	Pyruvate kinase	COG0469	G
rpe_1	Ribulose-phosphate 3-epimerase	COG0036	G
group_13920	Tagatose 1,6-diphosphate aldolase	COG3684	G
uxaC_1	Uronate isomerase	COG1904	G
xpkA_1	Xylulose-5-phosphate phosphoketolase	COG3957	G
group_11337	Putative fructokinase	COG1940	GK
group_11425	Putative fructokinase	COG1940	GK
manR	Transcriptional regulator ManR	COG1762	GKT
pseB	UDP-N-acetylglucosamine 4,6-dehydratase (inverting)	COG1086	GM
group_7416	UDP-N-acetylglucosamine 4-epimerase	COG0451	GM
hhaIM	hypothetical protein	COG0270	H
panB	3-methyl-2-oxobutanoate hydroxymethyltransferase	COG0413	H
panD	Aspartate 1-decarboxylase	COG0853	H
panC	Pantothenate synthetase	COG0414	H
group_11324	putative protein YyaP	COG0262	H
group_630	hypothetical protein	COG4487	I
group_1646	hypothetical protein	COG0318	IQ
rpmF_2	50S ribosomal protein L32	COG0333	J
rpmGA_2	50S ribosomal protein L33 1	COG0267	J
rpsN2_2	Alternate 30S ribosomal protein S14	COG0199	J
group_9005	Phenylalanine--tRNA ligase alpha subunit	COG0016	J
group_8796	Ribonuclease J 1	COG0595	J
group_5045	Ribosomal RNA large subunit methyltransferase I	COG1092	J
group_4907	Ribosomal RNA small subunit methyltransferase F	COG0144	J
group_514	hypothetical protein	COG3711	K
group_7418	hypothetical protein	COG1476	K
group_9313	hypothetical protein	COG1396	K
group_8347	hypothetical protein	COG2944	K
group_3176	hypothetical protein	COG3711	K
group_9300	hypothetical protein	COG2944	K
group_12434	hypothetical protein	COG1309	K
group_12433	hypothetical protein	COG1321	K
group_1799	hypothetical protein	COG3617	K
group_10276	hypothetical protein	COG1396	K
group_5490	hypothetical protein	COG0454	K
group_3193	hypothetical protein	COG2946	K
group_878	hypothetical protein	COG3711	K
group_3084	hypothetical protein	COG0583	K
group_10259	hypothetical protein	COG5340	K
group_7426	hypothetical protein	COG1595	K
group_12616	hypothetical protein	COG1846	K
group_3198	hypothetical protein	COG2946	K
group_10146	hypothetical protein	COG1595	K
group_11335	hypothetical protein	COG3620	K
group_10270	hypothetical protein	COG3708	K
group_14154	hypothetical protein	COG1396	K
group_9293	hypothetical protein	COG2369	K
group_722	hypothetical protein	COG3711	K
group_14240	hypothetical protein	COG2944	K
group_7432	hypothetical protein	COG3617	K
group_7437	hypothetical protein	COG3617	K
group_12724	hypothetical protein	COG1595	K
group_11566	hypothetical protein	COG1396	K
group_12703	hypothetical protein	COG3620	K
group_11456	hypothetical protein	COG5340	K
norR	Anaerobic nitric oxide reductase transcription regulator NorR	COG1221	K
rhaR_3	HTH-type transcriptional activator RhaR	COG2207	K
group_4286	HTH-type transcriptional activator RhaR	COG2207	K
group_10601	HTH-type transcriptional regulator DegA	COG1609	K
rpiR	HTH-type transcriptional regulator RpiR	COG1737	K
nagR_1	HTH-type transcriptional repressor NagR	COG2188	K
rspR_3	HTH-type transcriptional repressor RspR	COG1802	K
group_14153	LexA repressor	COG1974	K
yurK	putative HTH-type transcriptional regulator YurK	COG2188	K
group_12453	putative HTH-type transcriptional regulator YurK	COG2188	K
group_5513	Regulatory protein Spx	COG1393	K
group_12720	Transcription antiterminator LicT	COG3711	K
group_8004	Transcription termination/antitermination protein NusA	COG0195	K
group_8316	Transcriptional regulatory protein DagR	COG1221	K
group_4743	Transcriptional regulatory protein DagR	COG1221	K
qseB	Transcriptional regulatory protein QseB	COG0745	K
group_11387	hypothetical protein	COG3835	KT
group_2817	DNA processing protein DprA	COG0758	LU
group_10311	hypothetical protein	COG1403	LV
group_10313	hypothetical protein	COG1403	LV
group_632	hypothetical protein	COG2304	M
group_1441	hypothetical protein	COG5386	M
group_12290	hypothetical protein	COG3209	M
group_1551	hypothetical protein	COG4932	M
group_9284	hypothetical protein	COG3409	M
group_3549	hypothetical protein	COG3307	M
group_1368	hypothetical protein	COG4932	M
group_2507	hypothetical protein	COG3064	M
group_2177	hypothetical protein	COG1368	M
group_3447	hypothetical protein	COG3206	M
iap	hypothetical protein	COG0741	M
group_1727	hypothetical protein	COG3064	M
group_3364	hypothetical protein	COG4932	M
group_1403	hypothetical protein	COG4932	M
group_2182	hypothetical protein	COG1368	M
group_946	hypothetical protein	COG4932	M
group_4730	hypothetical protein	COG3307	M
group_2551	hypothetical protein	COG3764	M
group_6096	hypothetical protein	COG3757	M
group_3287	hypothetical protein	COG4932	M
group_3339	hypothetical protein	COG2148	M
group_12687	hypothetical protein	COG0741	M
legF	CMP-N,N'-diacetyllegionaminic acid synthase	COG1083	M
agaS	D-galactosamine-6-phosphate deaminase AgaS	COG2222	M
frlB_2	Fructosamine deglycase FrlB	COG2222	M
neuB	N,N'-diacetyllegionaminic acid synthase	COG2089	M
epsF	Putative glycosyltransferase EpsF	COG0438	M
epsJ	putative glycosyltransferase EpsJ	COG0463	M
epsN	Putative pyridoxal phosphate-dependent aminotransferase EpsN	COG0399	M
group_7482	Sortase A	COG3764	M
legG	UDP-N,N'-diacetylbacillosamine 2-epimerase (hydrolyzing)	COG0381	M
arnC	Undecaprenyl-phosphate 4-deoxy-4-formamido-L-arabinose transferase	COG1215	M
lss	hypothetical protein	COG0739	MNU
group_10168	hypothetical protein	COG5492	N
group_2167	Mannonate dehydratase	2CH88	NC
group_8159	hypothetical protein	-	NC
group_13840	hypothetical protein	2BFWV	NC
group_11178	hypothetical protein	2BFWV	NC
group_11772	hypothetical protein	2BFWV	NC
group_11177	hypothetical protein	-	NC
group_6670	hypothetical protein	-	NC
uxuA_2	hypothetical protein	2CH88	NC
group_7419	hypothetical protein	2BYGH	NC
group_4328	hypothetical protein	29HYK	NC
group_14167	hypothetical protein	2A5QS	NC
group_20347	hypothetical protein	2CC75	NC
group_9297	hypothetical protein	-	NC
group_11176	hypothetical protein	29JIU	NC
group_12436	hypothetical protein	2BZQS	NC
group_12537	hypothetical protein	-	NC
group_12539	hypothetical protein	2DPIQ	NC
group_14100	hypothetical protein	29JT6	NC
group_11295	hypothetical protein	-	NC
group_14099	hypothetical protein	29XT8	NC
group_12538	hypothetical protein	29JPX	NC
group_12547	hypothetical protein	-	NC
group_10247	hypothetical protein	-	NC
group_3545	hypothetical protein	2CD8P	NC
group_10433	hypothetical protein	2F7D5	NC
group_14168	hypothetical protein	-	NC
group_8322	hypothetical protein	2B9M3	NC
group_14170	hypothetical protein	-	NC
group_839	hypothetical protein	29JQ0	NC
group_12844	hypothetical protein	29MBC	NC
group_9996	hypothetical protein	-	NC
group_14188	hypothetical protein	-	NC
group_7406	hypothetical protein	2C3R5	NC
group_10432	hypothetical protein	2EKCG	NC
group_12775	hypothetical protein	2CA4I	NC
group_13955	hypothetical protein	2DF5N	NC
group_1714	hypothetical protein	2BRYT	NC
group_13916	hypothetical protein	-	NC
group_12401	hypothetical protein	2BP79	NC
group_10245	hypothetical protein	-	NC
group_11313	hypothetical protein	-	NC
group_11384	hypothetical protein	-	NC
group_14166	hypothetical protein	-	NC
group_1736	hypothetical protein	2DTE2	NC
group_2488	hypothetical protein	-	NC
group_2225	hypothetical protein	-	NC
group_1167	hypothetical protein	2ED72	NC
group_6872	hypothetical protein	2AX67	NC
group_3003	hypothetical protein	-	NC
group_8318	hypothetical protein	2A61P	NC
group_12567	hypothetical protein	-	NC
group_6367	hypothetical protein	29J28	NC
group_9083	hypothetical protein	29K2F	NC
group_6505	hypothetical protein	2DJQX	NC
group_6508	hypothetical protein	2A51G	NC
group_10255	hypothetical protein	-	NC
group_12608	hypothetical protein	-	NC
group_14203	hypothetical protein	-	NC
group_14201	hypothetical protein	-	NC
group_11594	hypothetical protein	2F40R	NC
group_11595	hypothetical protein	29JT6	NC
group_4747	hypothetical protein	2CA6J	NC
group_5904	hypothetical protein	2CA4I	NC
group_1223	hypothetical protein	2A7KX	NC
group_12551	hypothetical protein	2BZS9	NC
group_14145	hypothetical protein	-	NC
group_9306	hypothetical protein	28SFR	NC
group_8328	hypothetical protein	2FEHG	NC
group_9308	hypothetical protein	2A34E	NC
group_11386	hypothetical protein	2F8BN	NC
group_12571	hypothetical protein	2969A	NC
group_4549	hypothetical protein	29JRC	NC
group_101	hypothetical protein	29JE1	NC
group_2136	hypothetical protein	29JWB	NC
group_10278	hypothetical protein	2BSD2	NC
group_11385	hypothetical protein	2DV36	NC
group_12570	hypothetical protein	2BP6J	NC
group_14172	hypothetical protein	2BPQ7	NC
group_14177	hypothetical protein	29JNU	NC
group_14176	hypothetical protein	-	NC
group_14175	hypothetical protein	4QAM6	NC
group_14174	hypothetical protein	-	NC
group_14173	hypothetical protein	-	NC
group_283	hypothetical protein	29JBH	NC
group_13915	hypothetical protein	-	NC
group_6528	hypothetical protein	-	NC
group_5470	hypothetical protein	29K5F	NC
group_13133	hypothetical protein	-	NC
group_13921	hypothetical protein	2BHTN	NC
group_11518	hypothetical protein	-	NC
group_201	hypothetical protein	-	NC
group_2229	hypothetical protein	-	NC
group_13675	hypothetical protein	-	NC
group_13673	hypothetical protein	-	NC
group_3953	hypothetical protein	-	NC
group_4845	hypothetical protein	-	NC
group_9682	hypothetical protein	-	NC
group_2757	hypothetical protein	-	NC
group_14186	hypothetical protein	2BP3S	NC
group_11398	hypothetical protein	2BUF7	NC
group_11399	hypothetical protein	-	NC
group_5474	hypothetical protein	-	NC
group_7716	hypothetical protein	2BMY8	NC
group_12442	hypothetical protein	2BUIJ	NC
group_13899	hypothetical protein	-	NC
group_11329	hypothetical protein	29JQI	NC
group_12558	hypothetical protein	29K9V	NC
group_10166	hypothetical protein	29JNU	NC
group_12470	hypothetical protein	2BUM2	NC
group_14010	hypothetical protein	2CUII	NC
group_13176	hypothetical protein	29JS6	NC
group_10167	hypothetical protein	2BWQG	NC
group_14011	hypothetical protein	29JSE	NC
group_11195	hypothetical protein	292B1	NC
group_12471	hypothetical protein	2DSKS	NC
group_14155	hypothetical protein	2DSW2	NC
group_14157	hypothetical protein	-	NC
group_13898	hypothetical protein	-	NC
group_6513	hypothetical protein	-	NC
group_14013	hypothetical protein	-	NC
group_10169	hypothetical protein	-	NC
group_10269	hypothetical protein	29XWK	NC
group_12572	hypothetical protein	-	NC
group_12229	hypothetical protein	2BPHW	NC
group_7050	hypothetical protein	2ABPZ	NC
group_12622	hypothetical protein	2DGUS	NC
group_12226	hypothetical protein	-	NC
group_14234	hypothetical protein	29KZA	NC
group_9898	hypothetical protein	2A3XV	NC
group_14238	hypothetical protein	29KVV	NC
group_14275	hypothetical protein	-	NC
group_12356	hypothetical protein	29S30	NC
group_12705	hypothetical protein	2CDFX	NC
group_12701	hypothetical protein	28Q0C	NC
group_14468	hypothetical protein	2C8CF	NC
group_9068	hypothetical protein	-	NC
group_10123	hypothetical protein	COG0826	O
group_9088	hypothetical protein	COG0526	O
clpP_1	ATP-dependent Clp protease proteolytic subunit	COG0740	O
group_6461	ATP-dependent protease ATPase subunit ClpY	COG1220	O
cutD	Choline trimethylamine-lyase activating enzyme	COG1180	O
ugl_2	Unsaturated glucuronyl hydrolase	COG1331	O
znuA_2	hypothetical protein	COG0803	P
group_8156	hypothetical protein	COG0619	P
group_11165	hypothetical protein	COG1840	P
group_7285	hypothetical protein	COG0025	P
group_12152	hypothetical protein	COG2824	P
cdr_2	Coenzyme A disulfide reductase	COG0446	P
scaC_1	Manganese import ATP-binding protein ScaC	COG1121	P
mntB_2	Manganese transport system membrane protein MntB	COG1108	P
COQ5_3	2-methoxy-6-polyprenyl-1,4-benzoquinol methylase, mitochondrial	COG0500	Q
group_5140	hypothetical protein	COG1708	S
group_5687	hypothetical protein	COG2764	S
group_8962	hypothetical protein	COG1054	S
group_10277	hypothetical protein	COG4707	S
group_5108	hypothetical protein	COG0679	S
group_8348	hypothetical protein	2DS3A	S
group_14190	hypothetical protein	2DGVB	S
group_14162	hypothetical protein	2DE7B	S
yciC	hypothetical protein	COG0523	S
group_12536	hypothetical protein	2A5KQ	S
group_9126	hypothetical protein	28P4J	S
group_11296	hypothetical protein	2DT75	S
group_5283	hypothetical protein	2DW07	S
group_12418	hypothetical protein	COG4283	S
group_3543	hypothetical protein	COG4030	S
group_4726	hypothetical protein	COG4289	S
group_7388	hypothetical protein	2DP7E	S
group_8323	hypothetical protein	2DJHS	S
group_8926	hypothetical protein	29KVK	S
group_11539	hypothetical protein	2B9XI	S
group_7409	hypothetical protein	COG0673	S
group_8317	hypothetical protein	COG5617	S
group_8339	hypothetical protein	COG2244	S
group_7403	hypothetical protein	2CEUT	S
group_3534	hypothetical protein	28NIV	S
group_9416	hypothetical protein	COG4185	S
group_12883	hypothetical protein	28IGH	S
group_4717	hypothetical protein	29524	S
group_1173	hypothetical protein	COG0433	S
group_1722	hypothetical protein	28I70	S
group_4706	hypothetical protein	COG4734	S
group_13924	hypothetical protein	COG1524	S
group_13923	hypothetical protein	COG0637	S
group_2827	hypothetical protein	2DP1C	S
group_5084	hypothetical protein	COG2984	S
group_5943	hypothetical protein	COG2253	S
group_6358	hypothetical protein	COG5658	S
group_20344	hypothetical protein	COG2738	S
group_5302	hypothetical protein	2DMUJ	S
group_12617	hypothetical protein	28IGH	S
group_4707	hypothetical protein	COG4734	S
group_3533	hypothetical protein	28NIV	S
group_4718	hypothetical protein	29524	S
group_1183	hypothetical protein	COG0433	S
group_1728	hypothetical protein	28I70	S
group_12611	hypothetical protein	2AJW5	S
group_5282	hypothetical protein	2BXTH	S
group_11869	hypothetical protein	COG0546	S
group_8342	hypothetical protein	COG0673	S
group_7079	hypothetical protein	2EUSQ	S
group_608	hypothetical protein	2CV27	S
group_14161	hypothetical protein	COG3153	S
group_3827	hypothetical protein	COG1694	S
group_9304	hypothetical protein	2EMHD	S
group_9305	hypothetical protein	2CBTS	S
group_4313	hypothetical protein	COG5280	S
group_9307	hypothetical protein	29N3D	S
group_9303	hypothetical protein	COG3740	S
group_7389	hypothetical protein	COG4626	S
group_6652	hypothetical protein	COG4653	S
group_14179	hypothetical protein	COG4722	S
group_8326	hypothetical protein	2AHFH	S
group_6650	hypothetical protein	COG4695	S
group_1201	hypothetical protein	COG3646	S
group_10020	hypothetical protein	COG5547	S
group_8336	hypothetical protein	COG5495	S
group_13907	hypothetical protein	COG0432	S
group_2070	hypothetical protein	4QFWZ	S
group_2047	hypothetical protein	COG0433	S
group_13977	hypothetical protein	4QAX8	S
group_13900	hypothetical protein	2E3GE	S
group_12469	hypothetical protein	29I96	S
group_11194	hypothetical protein	2DBAI	S
group_9150	hypothetical protein	2BJZ1	S
group_2464	hypothetical protein	2F858	S
group_14924	hypothetical protein	2E3GE	S
group_11334	hypothetical protein	COG4722	S
group_9292	hypothetical protein	2DB9U	S
group_3871	hypothetical protein	COG5484	S
group_2076	hypothetical protein	4QFWZ	S
group_3067	hypothetical protein	COG0730	S
group_9899	hypothetical protein	COG4695	S
group_6312	hypothetical protein	COG4626	S
group_12231	hypothetical protein	2C6FI	S
group_8866	hypothetical protein	2AEIZ	S
group_6314	hypothetical protein	COG3740	S
group_10970	hypothetical protein	29KTH	S
group_6308	hypothetical protein	COG5545	S
group_11446	hypothetical protein	COG1288	S
group_11442	hypothetical protein	COG1237	S
group_14509	hypothetical protein	2DP95	S
group_11514	hypothetical protein	2AJW5	S
group_11429	hypothetical protein	28NIV	S
group_12700	hypothetical protein	28I70	S
group_12706	hypothetical protein	2BXTH	S
group_14421	hypothetical protein	COG4980	S
group_8376	hypothetical protein	28IGH	S
group_12702	hypothetical protein	COG4734	S
group_2909	hypothetical protein	2C9BX	S
group_2911	hypothetical protein	2DM29	S
group_9364	hypothetical protein	COG0433	S
ligA_1	DNA ligase	COG5275	S
group_7009	Guanine/hypoxanthine permease PbuO	COG2252	S
group_12633	Hexitol phosphatase B	COG0637	S
noxE	NADH oxidase	COG0446	S
phnX_2	Phosphonoacetaldehyde hydrolase	COG0637	S
group_13996	Phosphorylated carbohydrates phosphatase	COG0637	S
yjiA	P-loop guanosine triphosphatase YjiA	COG0523	S
group_7764	putative ABC transporter ATP-binding protein YbiT	COG0488	S
group_3698	putative ABC transporter ATP-binding protein YheS	COG0488	S
epsM	Putative acetyltransferase EpsM	COG0110	S
ydeA	putative protease YdeA	COG0693	S
ppaX	Pyrophosphatase PpaX	COG0637	S
group_10022	Stress response regulator gls24	COG1302	S
yoeB	Toxin YoeB	COG4115	S
ugl_1	Unsaturated chondroitin disaccharide hydrolase	COG4225	S
group_12642	hypothetical protein	COG2336	T
group_9406	Adaptive-response sensory-kinase SasA	COG5002	T
pemK	Endoribonuclease PemK	COG2337	T
dcuS_1	Sensor histidine kinase DcuS	COG3290	T
group_2446	Transcriptional regulatory protein DcuR	COG4565	T
walR_2	Transcriptional regulatory protein WalR	COG0745	T
group_11164	hypothetical protein	COG1177	U
group_757	hypothetical protein	COG3505	U
group_2671	Ammonia channel	COG0004	U
group_3427	Di-/tripeptide transporter	COG3104	U
ngcG	Diacetylchitobiose uptake system permease protein NgcG	COG4132	U
ribZ_2	Riboflavin transporter RibZ	COG0477	U
group_6521	hypothetical protein	COG0577	V
group_4654	hypothetical protein	COG0577	V
nylB	6-aminohexanoate-dimer hydrolase	COG1680	V
ndvA	Beta-(1-->2)glucan export ATP-binding/permease protein NdvA	COG1132	V
group_6790	putative ABC transporter ATP-binding protein	COG1132	V
group_8389	putative ABC transporter ATP-binding protein	COG1132	V
group_20520	putative ABC transporter ATP-binding protein	COG1132	V
group_9100	putative ABC transporter ATP-binding protein	COG1136	V
group_10275	Putative penicillin-binding protein PbpX	COG1680	V
btuD_5	Vitamin B12 import ATP-binding protein BtuD	COG1132	V
