# Supplementary material for: Comparative pangenome analysis of Enterococcus faecium and Enterococcus lactis provides new insights into the adaptive evolution by horizontal gene acquisitions
Source: BMC Genomics. 2024 Jan 3;25:28. doi: 10.1186/s12864-023-09945-7 (PMC10765913; doi:10.1186/s12864-023-09945-7)
Supplement: Supplementary file 3 — Additional file 3. [file 12864_2023_9945_MOESM3_ESM.xlsx]

## Sheet: Supplementary table S3
	Supplementary Table S3. Lists of detailed genes of five subcategories (transfer genes, integration/excision, stability/transfer/defense, replication/recombination/repair, and phage-specific genes) pertaining to mobile gene elements of Fig. 5D in E. faecium subclades I and II and E. lactis genomes. The genes were identified through BLASTX searches of genes in E. faecium subclades I and II and E. l…
			Categories of mobile gene elements
			Transfer																															Integration/Excision
	Clade	Strain name	cinA	copR	dut	ltrBE1	mbeA	mbeC	mecA	mob	mobA	mobC	nuc	O17	oppB	oppC	oppD	oppF	orf17	ORF5	pre	prgZ	recD2	rlx	tadA	topB	traB	traD	traE	traG	traK	tsrF	virB4	bin3	ccrB	dnaC_1	EF_0125	insF	insF1	insH6	insK	int	int1	Int-Tn_2	ltrA	NGR_a00170	orf19	orf23	ORFAB
	E. faecium subclade II	VRE2015-149 (NLCR00000000)	2	1	1	0	0	0	1	0	0	2	0	1	1	1	2	3	0	0	0	1	0	1	0	6	0	0	0	0	0	0	0	4	0	0	0	0	0	0	3	4	0	0	0	0	2	2	0
		IHC111 (QOJJ00000000)	2	1	1	0	0	0	1	2	0	2	0	3	1	1	2	3	1	0	0	1	1	0	0	6	0	0	1	0	0	0	0	5	0	0	0	2	1	0	1	3	0	0	1	0	0	2	0
		IHC129 (QOKM00000000)	2	2	1	0	0	0	1	1	0	3	0	1	1	1	2	3	1	0	0	1	2	1	0	5	0	0	0	0	0	0	0	8	0	0	0	2	1	0	0	4	1	0	0	0	0	1	0
		704_EFCM (JUWJ00000000)	2	1	1	0	0	0	1	1	0	2	0	3	1	1	2	3	1	0	1	1	0	0	0	4	0	0	0	0	0	0	0	4	0	0	0	2	1	0	3	2	0	0	1	0	2	3	0
		V1164 (CP083920.1)	1	1	1	0	0	0	1	0	0	2	0	0	1	1	2	3	0	0	1	1	2	0	0	4	0	0	0	0	0	0	0	5	0	0	0	4	2	0	4	5	1	0	0	0	1	0	0
		506 (AMBK00000000)	2	1	1	0	0	0	1	0	0	2	0	0	1	1	2	3	0	0	0	1	1	0	0	7	0	0	0	0	0	0	0	4	0	0	0	1	0	0	3	4	1	0	0	0	0	1	0
		ISMMS_VRE_1 (CP012430.1)	1	1	1	0	0	0	1	0	0	1	0	0	1	1	2	3	1	0	0	1	2	1	0	8	0	0	0	0	0	0	0	3	0	0	0	6	3	0	4	8	1	0	1	0	0	1	0
		VRE2016-78 (NLCS00000000)	2	1	1	0	0	0	1	1	0	1	0	1	1	1	2	3	0	0	0	1	1	0	0	9	0	0	0	0	0	0	0	5	0	0	0	1	1	0	5	4	1	0	0	0	2	0	0
		VRE2014-195 (NLCQ00000000)	2	1	1	0	0	0	1	1	0	2	0	2	1	1	2	3	0	0	0	1	1	1	0	9	0	0	0	0	0	0	0	5	0	0	0	0	5	0	3	4	0	0	0	0	1	0	0
		EF_522 (SENO00000000)	2	1	1	0	0	0	1	2	0	2	0	2	1	1	2	3	0	0	1	1	1	1	0	5	0	0	0	0	0	0	0	5	0	0	0	2	2	0	2	5	0	0	0	0	0	0	0
		CL6596 (JAHHWN000000000)	1	1	1	0	0	0	1	0	0	0	0	0	1	1	2	3	0	1	0	1	0	0	0	6	0	0	0	0	0	0	0	0	0	0	0	3	1	0	2	4	2	0	1	0	0	1	0
		CL7197 (JAHHZX000000000)	1	1	1	0	0	0	1	0	0	1	0	0	1	1	2	3	0	1	0	1	0	0	0	6	0	0	0	0	0	0	0	1	0	0	0	0	1	0	2	7	1	0	0	0	0	2	0
		CL7093 (JAHHWE000000000)	1	1	1	0	0	0	1	0	0	1	0	0	1	1	2	3	0	0	0	1	1	0	0	5	0	0	0	0	0	0	0	0	0	0	0	0	1	0	1	2	1	0	0	0	0	0	0
		1,231,408 (ACBB00000000)	1	1	1	0	0	0	0	1	0	1	0	1	1	1	2	3	0	0	0	1	1	1	0	7	0	0	0	0	0	0	0	3	0	0	0	6	2	0	2	6	0	0	6	0	2	1	0
		AUSMDU00010667 (JAGQDV000000000)	1	1	1	0	0	0	1	0	0	1	0	2	1	1	2	3	0	0	0	1	2	1	0	8	0	0	0	0	0	0	0	5	0	0	0	3	6	0	2	4	1	0	3	0	0	1	0
		VRE-1408197 (LNMV00000000)	1	1	1	0	0	0	1	0	0	2	0	1	1	1	2	2	0	0	0	1	0	0	0	2	0	0	0	0	0	0	0	2	0	0	0	0	0	0	5	2	1	0	0	0	0	0	0
		AUSMDU00008257 (JAGQDX000000000)	1	1	1	0	0	0	1	0	0	2	0	1	1	1	2	3	0	0	0	1	2	0	0	6	0	0	0	0	0	0	0	6	0	0	0	4	5	0	3	3	1	0	3	0	0	2	0
		ZY11 (SIWV00000000)	2	1	1	0	0	0	1	1	0	2	0	1	1	1	2	3	1	1	0	1	2	0	0	8	0	0	0	0	0	0	0	4	1	0	0	3	1	0	3	6	1	0	2	0	0	1	0
		ZY11 (CP038995.1)	1	1	1	0	0	0	1	0	0	0	0	0	1	1	2	3	0	0	0	1	2	0	0	4	0	0	0	0	0	0	0	3	0	0	0	2	1	0	2	4	1	0	0	0	0	1	0
		AUSMDU00034415 (JAGQDZ000000000)	1	1	1	0	0	0	1	0	0	0	0	1	1	1	2	3	1	0	0	1	2	0	0	5	0	0	0	0	0	0	0	6	0	0	0	1	4	0	0	7	1	0	1	0	0	1	0
		AUSMDU00022387 (JAGQDQ000000000)	1	1	1	0	0	0	1	0	0	1	0	3	1	1	2	3	1	1	0	1	1	0	0	7	0	0	0	0	0	0	0	4	0	0	1	2	5	0	3	7	0	0	3	0	0	1	0
		IHC15 (QOJD00000000)	2	1	1	0	0	0	0	1	0	0	0	2	1	1	2	3	1	0	0	1	1	0	0	6	0	0	0	0	0	0	0	5	0	0	0	4	1	0	4	1	1	0	2	0	0	3	0
		IHC4 (MSHU00000000)	2	1	1	0	0	0	1	1	0	1	0	2	1	1	2	3	1	0	0	1	0	0	0	4	0	0	0	0	0	0	0	4	0	0	0	4	2	0	5	2	2	0	1	0	0	2	0
		IHC16 (QOJE00000000)	1	1	1	0	0	0	0	1	0	0	0	3	1	1	3	3	1	1	0	1	1	0	0	9	0	0	0	0	0	0	0	6	0	0	0	3	6	0	6	6	1	1	2	0	0	2	0
		IHC22 (QOJH00000000)	2	1	1	0	0	0	1	1	0	0	1	3	1	1	2	3	1	1	0	1	2	0	0	6	0	0	0	0	0	0	0	5	0	0	0	2	2	0	3	4	1	0	1	0	0	2	0
		AUSMDU00034410 (JAGQDY000000000)	1	1	1	0	0	0	1	0	0	1	0	1	1	1	2	3	0	1	0	1	1	0	0	7	0	0	0	0	0	0	0	5	0	0	1	4	5	0	4	9	0	0	1	0	0	1	0
		EntfacYE (BPUK00000000)	2	1	1	0	0	0	1	0	0	1	0	0	1	1	2	3	0	0	0	1	1	0	0	8	0	0	0	0	0	0	0	6	0	0	0	2	1	0	4	9	0	0	0	0	0	0	0
		ERV251 (MJFP00000000)	2	1	1	0	0	0	1	0	0	1	0	1	1	1	2	3	0	0	0	1	1	0	0	9	0	0	0	0	0	0	0	3	0	0	0	1	2	0	4	6	0	0	0	0	0	0	0
		IHC117 (QOJA00000000)	1	1	1	0	0	0	1	0	0	2	0	3	1	1	2	3	1	0	0	0	1	0	0	7	0	0	0	0	0	0	0	3	0	0	0	4	3	0	3	7	1	0	3	0	0	2	0
		ERV174 (MJFC00000000)	1	1	1	0	0	0	1	1	0	0	0	3	1	1	2	3	1	0	0	1	1	0	0	5	0	0	0	0	0	0	0	6	0	0	0	1	3	0	3	4	0	0	3	0	1	2	0
		LIM1546 (MVGO00000000)	1	1	1	0	0	0	1	1	0	0	0	1	1	1	2	3	0	0	0	1	0	0	0	5	0	0	0	0	0	0	0	2	0	0	0	2	1	0	0	3	0	0	1	0	0	2	0
		LIM918 (MVGE00000000)	2	1	1	0	0	0	1	1	0	2	0	1	1	1	2	3	1	0	1	1	2	1	0	1	0	0	0	0	1	0	0	2	0	0	0	0	0	0	2	4	1	0	3	0	0	1	0
		LIM559 (MXAS00000000)	0	1	1	0	0	0	1	1	0	1	0	0	1	1	2	3	1	0	0	1	1	0	0	7	0	0	0	0	0	0	0	3	0	0	0	3	2	0	2	2	1	0	3	0	0	0	0
		IHC23 (QOJI00000000)	1	1	1	0	0	0	1	0	0	0	0	3	1	1	2	3	1	0	0	1	1	0	0	7	0	0	0	0	0	0	0	5	0	0	0	0	3	0	2	2	1	0	5	0	0	2	0
		U0317 (ABSW00000000)	2	1	1	0	0	0	1	0	0	0	0	1	1	1	2	3	0	0	0	1	2	0	0	4	0	0	0	0	0	0	0	3	0	0	0	2	2	0	1	4	0	0	0	1	0	0	0
		24-10 (MVEB00000000)	1	1	1	0	0	0	1	0	0	0	0	2	1	1	2	3	0	2	0	1	0	0	0	4	0	0	0	0	0	0	0	3	0	0	0	4	2	0	1	5	0	0	1	1	0	1	0
		24 (PDMA00000000)	1	1	1	0	0	0	1	0	0	1	0	1	1	1	2	3	0	1	0	1	0	1	0	6	0	0	0	0	0	0	0	4	0	0	0	3	1	0	4	5	0	0	2	1	0	2	0
		C309 (AJTW00000000)	1	1	1	0	0	0	1	1	0	2	0	3	1	1	2	3	0	1	0	1	1	0	0	11	0	0	0	0	0	0	1	5	0	0	0	7	1	0	2	5	0	0	0	0	1	2	0
		IHC127 (QOKL00000000)	2	1	1	0	0	0	1	1	0	0	0	3	1	1	2	3	0	0	0	1	1	0	0	8	0	0	0	0	0	0	0	5	0	0	0	3	1	0	0	2	0	0	1	0	0	1	0
		AUSMDU00017935 (JAGQDS000000000)	1	1	1	0	0	0	1	0	0	1	0	1	1	1	2	3	0	0	1	1	1	1	0	5	0	0	0	0	0	0	0	3	0	0	0	4	2	0	2	7	1	0	2	0	0	2	0
		463-AER (NETD00000000)	1	1	1	0	0	0	1	2	0	0	0	1	1	1	2	3	1	1	0	1	1	0	0	5	0	0	0	0	0	0	0	6	0	0	0	4	7	0	4	4	0	0	0	0	0	3	0
		BMT-3-4-6 (JAGTYR000000000)	0	1	1	0	0	0	1	1	0	1	0	0	1	1	2	3	0	1	1	1	1	0	0	8	0	0	0	0	0	0	0	4	0	0	0	1	2	0	1	6	1	0	1	0	0	0	0
		BMT-3-4-9 (JAGTYO000000000)	0	1	1	0	0	0	1	1	0	2	0	1	1	1	2	3	1	1	1	1	0	0	0	8	0	0	0	0	0	0	0	3	0	0	0	2	1	0	2	6	0	0	5	0	0	1	0
		SAU28 (QBIC00000000)	1	1	1	0	0	0	1	0	0	4	0	0	1	1	2	3	0	0	1	1	2	0	0	4	0	0	0	0	0	0	0	5	0	0	0	0	2	0	2	6	0	0	2	0	0	0	0
		E8 (JACWLV000000000)	1	1	1	0	0	0	1	1	0	0	0	0	1	1	2	3	0	0	0	1	1	1	0	5	0	0	0	0	0	0	0	3	0	0	0	1	1	0	1	6	0	0	1	0	0	0	0
		1216.rep2_EFCM (JVYK00000000)	2	1	1	0	0	0	1	1	0	3	0	1	1	1	2	3	0	0	0	1	0	0	0	5	0	0	0	0	0	0	0	4	0	0	0	2	4	0	4	4	0	0	2	0	1	2	0
		VRE-1503268 (LNOY00000000)	1	1	1	0	0	0	1	0	0	2	0	1	1	1	2	3	0	0	0	1	1	0	0	4	0	0	0	0	0	0	0	3	0	0	0	0	3	0	1	3	0	0	0	0	0	0	0
		Isolate 22 (FKLM00000000)	1	1	1	0	0	0	1	0	0	2	0	0	1	1	2	3	0	1	0	1	2	0	0	6	0	0	0	0	0	0	0	3	0	0	0	3	1	0	4	9	0	0	3	0	1	0	0
		1531 (QHLC00000000)	2	1	1	0	0	0	1	0	0	1	0	1	1	1	2	3	1	0	0	1	0	0	0	5	0	0	0	0	0	0	0	4	0	0	0	1	5	0	2	2	0	1	3	0	0	1	0
		LIM4275 (MVGI00000000)	1	1	1	0	0	0	1	2	0	1	0	2	1	1	2	3	1	0	0	1	0	0	0	4	0	0	0	0	0	0	0	4	0	0	0	2	2	0	5	7	1	1	1	0	1	0	0
		IHC121 (QOJB00000000)	2	1	1	0	0	0	1	1	0	0	0	2	1	1	2	3	1	0	0	1	2	0	0	8	0	0	0	0	0	0	0	5	0	0	0	1	5	0	2	6	1	1	2	0	1	0	0
		ERV28 (MTRY00000000)	2	1	1	0	0	0	1	0	0	1	0	2	1	1	2	3	1	2	0	1	0	1	0	10	1	0	1	0	0	0	0	3	0	0	0	2	1	0	3	5	1	0	1	0	2	0	0
		ERV35 (MJFX00000000)	2	1	1	0	0	0	1	0	0	1	0	3	1	1	2	3	0	1	1	1	0	0	0	8	0	0	0	0	0	1	0	3	0	0	0	0	0	0	5	5	1	0	2	0	4	2	0
		Sample_1 (JAKKRC000000000)	1	1	1	0	0	0	1	1	0	0	0	0	1	1	2	3	0	0	0	1	0	0	0	6	0	0	0	0	0	0	0	2	0	0	0	1	6	0	4	3	0	0	0	0	0	1	0
		V1916 (OMNE00000000)	1	1	1	0	0	0	1	0	0	0	0	0	1	1	2	3	0	0	0	1	1	1	0	6	0	0	0	0	0	0	0	1	0	0	0	4	1	0	1	6	1	0	2	0	0	0	0
		V1917 (OMNF00000000)	1	1	1	0	0	0	1	0	0	0	0	0	1	1	2	3	0	0	0	1	2	1	0	6	0	0	0	0	0	0	0	1	0	0	0	3	1	0	0	6	1	0	1	0	0	0	0
		V1555 (OMLZ00000000)	1	1	1	0	0	0	1	0	0	0	0	0	1	1	2	3	0	0	0	1	1	1	0	6	0	0	0	0	0	0	0	1	0	0	0	3	1	0	0	6	1	0	1	0	0	0	0
		V1542 (OMLV00000000)	1	1	1	0	0	0	1	0	0	0	0	0	1	1	2	3	0	0	0	1	1	1	0	7	0	0	0	0	0	0	0	1	0	0	0	3	1	0	0	6	0	0	2	0	0	0	0
		V1877 (OMMW00000000)	1	1	1	0	0	0	1	0	0	0	0	0	1	1	2	3	0	0	0	1	1	1	0	6	0	0	0	0	0	0	0	1	0	0	0	3	1	0	0	7	1	0	2	0	0	0	0
		AUSMDU00011858 (JAGQDU000000000)	1	1	1	0	0	0	1	0	0	1	0	0	1	1	2	3	0	0	1	1	1	1	0	6	0	0	0	0	0	0	0	3	1	0	0	4	2	0	1	7	1	0	2	0	0	2	0
		AUSMDU00018393 (JAGQDT000000000)	1	1	1	0	0	0	1	1	0	1	0	0	1	1	2	3	0	0	0	1	2	1	0	7	0	0	0	0	0	0	0	5	0	0	0	5	2	0	2	7	1	0	1	0	0	1	0
		VREF005 (PJZQ00000000)	1	1	1	0	0	0	1	0	0	0	0	1	1	1	2	3	0	0	0	1	1	1	0	6	0	0	0	0	0	0	0	2	0	0	0	2	1	0	0	9	1	0	2	0	0	0	0
		VREF002 (PJZT00000000)	1	1	1	0	0	0	1	1	0	1	0	0	1	1	2	3	0	0	0	1	1	1	0	5	0	0	0	0	0	0	0	1	0	0	0	2	0	0	0	4	1	0	2	0	0	0	0
		AUSMDU00017847 (JAGQDR000000000)	1	1	1	0	0	0	1	0	0	1	0	0	1	1	2	3	0	0	0	1	1	1	0	6	0	0	0	0	0	0	0	4	0	0	0	5	4	0	1	6	1	0	2	0	0	2	0
		VRE-1402253 (LNMB00000000)	0	1	1	0	0	0	1	0	0	1	0	2	1	1	2	3	0	0	1	1	2	2	0	7	0	0	0	0	0	0	0	3	0	0	0	4	1	0	5	6	0	0	2	0	0	0	0
		VRE-1402259 (LNMD00000000)	1	1	1	0	0	0	1	0	0	2	0	1	1	1	2	3	0	0	0	1	2	1	0	6	0	0	0	0	0	0	0	3	0	0	0	2	2	0	5	10	0	0	1	0	0	0	0
		VRE-1401098 (LNLR00000000)	1	1	1	0	0	0	1	1	0	1	0	2	1	1	2	3	0	2	1	1	2	2	0	7	0	0	0	0	0	0	0	3	0	0	0	1	1	0	7	9	0	0	1	0	0	0	0
		S-1402282 (LNLD00000000)	1	1	1	0	0	0	1	1	0	0	0	1	1	1	2	3	0	2	1	1	2	1	0	6	0	0	0	0	0	0	0	4	0	0	0	1	3	0	2	9	0	0	2	0	2	0	0
		VRE-1400413 (LNLQ00000000)	1	1	1	0	0	0	1	0	0	0	0	1	1	1	2	3	0	0	0	1	2	1	0	7	0	0	0	0	0	0	0	0	0	0	0	3	1	0	4	13	0	0	2	0	0	0	0
		K60-39 (CP023423.1)	1	1	1	0	0	0	1	0	0	1	0	1	1	1	2	3	0	1	0	1	2	1	0	6	0	0	0	0	0	0	0	5	0	0	0	2	2	0	1	8	0	0	1	0	0	0	0
		4686 (MQRF00000000)	1	1	1	0	0	0	1	2	0	1	0	2	1	1	2	3	1	1	0	1	2	0	0	6	0	0	0	0	0	0	0	1	0	0	0	0	2	0	1	6	0	0	2	1	0	1	0
		CL8216 (JACDTM000000000)	1	1	1	0	0	0	1	0	0	1	0	0	1	1	2	3	1	0	0	1	0	1	0	3	0	0	0	0	0	0	0	5	0	0	0	1	2	0	3	2	0	0	1	0	0	1	0
		DO (CP003583.1)	1	1	1	0	0	0	1	0	0	1	0	0	1	1	2	3	0	0	1	1	2	1	0	3	0	0	0	0	0	0	0	2	0	0	0	3	1	0	4	7	1	0	0	0	0	0	0
	E. faecium subclade I	CVM N60284F (PTTT00000000)	1	1	1	0	0	0	1	0	0	1	0	2	1	1	2	3	0	0	0	1	2	2	0	3	0	0	1	0	0	0	0	0	0	0	0	2	2	0	5	3	0	0	1	0	0	1	0
		P4 CL A14 (RKPH00000000)	1	1	1	0	0	0	1	0	0	0	0	0	1	1	2	3	0	0	0	1	2	0	0	3	0	0	0	0	0	0	0	0	0	0	0	2	0	0	0	2	0	0	0	0	0	0	0
		CVM N60365F (PTVV00000000)	1	1	1	0	0	0	1	0	0	0	0	1	1	1	4	3	0	0	0	1	2	2	0	4	0	0	1	0	0	0	0	3	0	0	0	0	9	0	0	6	0	0	0	0	0	1	0
		F1129F 09 (MJDX00000000)	0	1	1	0	0	0	1	0	0	1	0	0	1	1	2	3	0	0	0	1	2	0	0	3	0	1	0	0	0	0	0	1	0	0	0	1	2	0	1	1	0	1	1	0	0	0	0
		CVM N59542F (PTWN00000000)	2	1	1	0	0	0	1	1	0	1	0	3	1	1	2	2	0	0	0	1	2	0	0	5	0	1	0	0	0	0	0	0	1	0	0	0	2	0	2	1	1	0	2	0	0	2	0
		CVM N59517F (PTWP00000000)	2	1	1	0	0	1	1	2	1	1	0	2	1	1	2	3	0	0	0	1	0	2	0	5	0	0	0	0	0	0	0	0	1	0	0	3	3	0	5	3	3	1	2	0	0	3	2
		L-3 (JRGX00000000)	1	1	1	0	0	0	1	0	0	0	0	2	1	1	2	3	0	0	0	1	1	0	0	2	0	0	0	0	0	0	0	1	1	0	0	2	2	0	1	4	0	1	1	0	0	0	0
		EF215 (JAIFOC000000000)	2	1	1	0	0	0	1	2	0	1	0	4	1	1	2	3	0	0	0	1	1	0	0	4	0	0	0	0	0	0	0	1	1	0	0	4	4	0	1	4	3	1	1	0	0	2	0
		NCTC 7171 (UFYJ00000000)	1	1	1	0	0	0	1	0	0	0	0	0	1	1	2	3	0	0	0	1	2	2	0	4	0	0	0	0	0	0	0	3	0	0	0	0	1	0	0	0	0	0	0	0	0	1	0
		M648h (JAMOBQ000000000)	0	1	1	0	0	0	1	3	0	0	0	0	1	1	2	3	0	0	0	1	2	0	0	4	0	0	0	0	0	0	0	0	4	0	0	1	1	0	1	1	0	1	1	0	0	0	0
		CVM N59492F (PTWW00000000)	1	1	1	0	0	0	1	0	0	1	0	1	1	1	2	3	0	0	0	1	1	2	0	5	0	0	0	0	0	0	0	1	0	0	0	3	2	0	3	2	0	1	0	0	0	1	0
		4274 (QNUQ00000000)	1	1	1	0	0	0	1	0	2	0	0	1	1	1	2	3	1	0	1	1	1	0	0	1	0	0	0	0	0	0	0	3	0	0	0	0	1	0	1	1	0	0	0	0	0	1	0
		XJ1306 (PGQK00000000)	1	1	1	0	0	0	1	0	0	1	0	1	1	1	2	3	0	0	0	1	1	0	0	4	0	0	0	0	0	0	0	3	1	0	0	5	2	0	0	2	2	0	0	0	0	0	0
		IQ110 (LKPG00000000)	1	2	1	0	0	0	1	0	0	0	0	0	1	1	2	3	0	0	0	1	2	1	0	3	0	0	0	0	0	0	0	3	1	0	0	4	4	0	4	3	0	1	0	0	0	0	0
		1,231,501 (ACAY00000000)	1	1	1	0	0	0	1	0	0	1	0	0	1	1	2	3	0	0	0	1	0	1	0	1	0	0	0	0	0	0	0	3	1	0	0	5	5	0	0	3	0	1	0	0	0	0	0
		P18 C A28 (RKNQ00000000)	1	1	1	0	0	0	1	0	0	1	0	1	1	1	2	3	0	0	0	1	2	0	0	3	0	0	0	0	0	0	0	0	0	0	0	2	1	0	2	2	0	0	1	0	0	0	0
		CVM N54035 (PTZE00000000)	2	1	1	0	0	0	1	0	1	0	0	3	1	1	2	3	0	0	0	1	2	1	0	3	0	0	0	0	0	0	0	2	0	0	0	2	2	0	1	4	0	1	0	0	0	1	0
		P5 CL A 28 (RKOA00000000)	1	1	1	0	0	0	1	0	0	0	0	1	1	1	2	3	0	0	0	1	0	0	0	3	0	0	0	0	0	0	0	4	1	1	0	5	4	0	1	5	1	0	1	0	0	1	0
		A108R2B0 (PGCS00000000)	1	2	1	0	0	0	1	0	0	0	0	1	1	1	2	4	0	0	0	1	1	1	0	5	0	0	0	0	0	0	0	0	0	0	0	5	3	0	1	3	0	1	1	0	0	1	0
		H112E (VHRR00000000)	1	1	1	0	0	0	1	0	0	1	0	1	1	1	1	4	0	0	0	1	2	2	0	4	0	0	1	0	0	0	0	1	0	1	0	0	1	0	1	2	0	0	0	0	0	0	0
		N56454 (CP040904.1)	0	1	1	0	0	0	1	0	0	0	0	1	1	1	2	3	0	0	0	1	2	0	0	3	0	0	0	0	0	0	0	3	0	0	0	0	0	0	2	1	0	0	0	0	0	0	0
		D344SRF (ACZZ00000000)	1	1	1	0	0	0	1	1	0	0	0	1	1	1	2	3	1	0	0	1	0	1	0	3	0	0	0	0	0	0	0	3	0	0	0	3	0	0	4	6	0	0	1	0	0	1	0
		U1911830 (JADMCX000000000)	1	1	1	0	0	0	1	0	0	0	0	1	1	1	2	2	0	0	0	1	2	1	0	7	0	0	0	0	0	0	0	0	0	0	0	1	2	0	3	1	0	0	0	0	0	0	0
		INF39 (JAAHCD000000000)	0	1	1	0	0	0	0	2	0	2	0	2	1	1	2	2	0	0	1	1	1	1	0	4	0	0	0	0	0	0	0	2	0	0	0	5	2	0	3	3	3	1	2	0	0	3	0
		UC7265 (JRHQ00000000)	2	1	2	0	0	0	1	1	0	1	0	3	1	1	2	2	0	0	0	1	0	0	0	5	0	0	0	0	0	0	0	3	0	0	0	4	3	0	1	14	0	1	2	0	0	3	0
		XJ24308 (PGQI00000000)	0	1	1	0	0	0	1	1	0	1	0	0	1	1	2	2	0	0	0	1	1	0	0	2	0	0	0	0	0	0	0	1	0	0	0	1	2	0	1	4	0	1	1	0	0	0	0
		7230532-1 (AISN00000000)	0	1	1	0	0	0	1	0	0	0	0	0	1	1	2	3	0	0	0	1	2	0	0	2	0	0	0	0	0	0	0	3	0	0	0	0	1	0	2	2	0	1	1	0	0	0	0
		E0595 (LR135179.1)	0	1	1	0	0	0	1	0	0	0	0	0	1	1	2	4	0	0	0	1	2	0	0	2	0	0	0	0	0	0	0	2	0	0	0	0	1	0	1	1	0	1	1	0	0	0	0
		DM34-3 (PGRH00000000)	0	1	1	0	0	0	1	1	0	2	0	0	1	1	2	2	0	0	0	1	1	1	0	3	0	0	0	0	0	0	0	2	0	0	0	3	4	0	2	4	0	1	0	0	0	1	0
		E1039 (ACOS00000000)	1	1	1	0	0	0	1	2	0	1	0	1	1	1	2	2	0	0	0	1	1	1	0	5	0	0	0	0	0	0	0	0	0	0	0	3	3	0	6	4	3	1	1	0	0	1	0
		OC2A-1 (ATIW00000000)	1	1	1	0	0	0	1	0	0	2	0	0	1	1	2	3	0	0	0	1	1	2	0	6	0	0	1	0	0	0	0	1	0	0	0	1	1	0	4	2	0	0	0	0	0	0	0
		DY40 (JADKZQ000000000)	1	1	1	0	0	0	1	0	0	0	0	0	1	1	2	3	0	0	0	1	2	0	0	3	0	0	0	0	0	0	0	0	0	0	0	0	0	0	1	2	0	1	0	0	0	0	0
		H134E (VHRQ00000000)	0	1	1	0	0	0	1	0	0	0	0	0	1	1	2	3	0	0	0	1	2	0	0	1	0	0	0	0	0	0	0	1	0	0	0	0	0	0	2	1	0	0	0	0	0	0	0
		P10 C A35 (RKNH00000000)	0	1	1	0	0	0	1	1	0	0	0	1	1	1	2	3	0	0	0	1	1	0	0	4	0	0	0	0	0	0	0	1	0	0	0	2	0	0	0	1	0	0	0	0	0	0	0
		P13 C A7 (RKPS00000000)	0	1	1	0	0	0	1	0	0	0	0	1	1	1	1	3	0	0	0	1	2	0	0	6	0	0	0	0	0	0	0	0	0	0	0	3	7	0	3	3	4	0	1	0	0	0	0
		CVM N54155 (PTZM00000000)	0	2	1	0	1	0	1	0	1	1	0	2	1	1	2	3	0	0	0	1	0	0	0	6	0	0	0	0	0	0	0	2	0	0	0	0	1	1	1	2	0	0	0	0	0	2	0
		P7 CL A21 (RKOQ00000000)	0	1	1	0	0	0	1	1	0	0	0	1	1	1	2	4	0	0	0	1	1	0	0	3	0	0	0	0	0	0	0	3	0	0	0	1	0	0	1	2	0	0	0	0	0	0	0
		VV11 (QPUA00000000)	1	1	1	0	0	0	1	0	0	0	0	1	1	1	2	3	0	0	0	1	2	0	0	7	0	0	0	0	0	0	0	1	0	0	0	0	0	0	2	2	0	0	0	0	0	0	0
		EN68 (PJVI00000000)	1	1	1	0	0	0	1	0	0	0	0	1	1	1	2	3	0	0	0	1	1	0	0	4	0	0	0	0	0	0	0	2	0	0	0	0	0	0	2	2	0	0	0	0	0	0	0
		TV41 (QPVH00000000)	1	1	1	0	0	0	1	0	0	0	0	1	1	1	2	3	0	0	0	1	2	0	0	6	0	0	0	0	0	0	0	1	0	0	0	0	0	0	3	4	0	0	2	0	0	0	0
		EN510 (PJVQ00000000)	1	1	1	0	0	0	1	1	0	0	0	0	1	1	2	3	0	0	0	1	2	0	0	5	0	0	0	0	0	0	0	2	0	1	0	3	0	0	1	3	0	0	2	0	0	0	0
		LIT2 A36 (RKNA00000000)	0	1	1	0	0	0	1	0	0	0	0	1	1	1	2	3	0	0	0	1	0	0	0	4	0	0	0	0	0	0	0	4	0	0	0	1	0	0	2	3	0	0	0	0	0	1	0
		P3 C A7 (RKQA00000000)	0	1	1	0	0	0	1	0	0	0	0	1	1	1	2	3	0	0	0	1	0	0	0	5	0	0	0	0	0	0	0	2	0	0	0	1	1	0	2	7	0	0	1	0	0	1	0
		3012STDY6259389 (CAACXZ000000000)	0	1	1	0	0	0	1	0	0	2	0	1	1	1	2	2	0	0	0	1	1	0	0	2	0	0	0	0	0	0	0	2	0	0	0	1	3	0	1	0	0	0	0	0	0	0	0
		4928STDY7071597 (CABGTG000000000)	0	1	1	0	0	0	1	0	0	2	0	1	1	1	2	2	0	1	0	1	2	0	0	3	0	0	0	0	0	0	0	1	0	0	0	4	2	0	2	1	2	0	0	0	0	0	0
		Efm33s (VFCU00000000)	0	1	1	0	0	0	1	1	0	1	0	0	1	1	2	3	0	0	0	1	0	0	0	5	0	0	0	0	0	0	0	2	0	0	0	1	2	0	1	0	3	0	0	0	0	1	0
		ZGZA7-10 (JAJAGE000000000)	0	1	1	0	0	0	1	1	0	1	0	0	1	1	2	2	0	0	0	1	1	1	0	3	0	0	0	0	0	0	0	0	0	1	0	2	0	0	1	1	0	0	3	0	0	1	0
		1001136B_160425_C7 (JADMUE000000000)	0	1	1	0	0	0	1	0	0	1	0	1	1	1	2	2	0	0	0	1	0	1	0	3	0	0	0	0	0	0	0	2	0	0	0	1	4	0	2	1	2	0	0	0	0	0	0
		HD5 (JADCMH000000000)	0	1	1	0	0	0	1	1	0	0	0	1	1	1	2	4	0	0	0	1	1	0	0	2	0	0	0	0	0	0	0	3	0	0	0	4	3	0	1	1	0	1	1	0	0	0	0
		5.1 (CAKMRW000000000)	0	1	1	0	0	0	1	1	0	1	0	1	1	1	2	4	0	0	0	1	2	0	0	2	0	0	0	0	0	0	0	1	0	0	0	0	1	0	2	2	0	1	2	0	0	0	0
		UAA945 (AIUV00000000)	1	1	1	0	0	0	1	1	0	1	0	0	1	1	2	4	0	0	0	1	2	1	0	5	0	0	0	0	0	0	0	4	0	0	0	4	5	0	2	4	1	1	4	0	2	0	0
		UAA944 (AIUU00000000)	1	1	1	0	0	0	1	1	0	2	0	0	1	1	2	4	0	0	0	1	2	0	0	5	0	0	0	0	0	0	0	4	0	0	0	4	4	0	2	3	1	1	4	0	0	0	0
		AR98-565 (QPTK00000000)	1	1	1	0	0	0	1	1	0	1	0	1	1	1	2	4	0	0	0	1	1	0	0	5	0	0	0	0	0	0	0	4	0	0	0	3	3	0	3	5	1	1	4	0	0	0	0
		9-F-6 (NMZI00000000)	1	1	1	0	0	0	1	0	0	3	0	1	1	1	2	3	0	0	0	1	2	1	0	5	0	0	0	0	0	0	0	2	0	1	0	1	3	0	4	7	1	0	1	0	0	1	0
		71-1 (JAFLIT000000000)	0	1	1	0	0	0	1	0	0	1	0	0	1	1	2	3	0	0	0	1	2	0	0	2	0	0	0	0	0	0	0	0	0	0	0	0	0	0	2	2	0	1	1	0	0	0	0
	E. lactis	1001095IJ_161003_B12 (JADMZV000000000)	1	1	1	0	0	0	1	0	0	1	0	0	1	1	2	3	0	0	1	1	0	0	0	3	0	0	0	0	0	0	0	2	0	0	0	1	1	0	1	5	0	1	1	0	0	1	0
		EF218 (JAIFOF000000000)	1	1	1	0	0	0	1	0	0	1	0	0	1	1	2	3	0	0	1	1	0	0	0	3	0	0	0	0	0	0	0	2	0	0	0	2	2	0	2	4	0	1	1	0	0	1	0
		EF205 (JAIFNS000000000)	1	1	1	0	0	0	1	0	0	1	0	0	1	1	2	3	0	0	1	1	0	0	0	2	0	0	0	0	0	0	0	2	0	0	0	1	1	0	1	5	0	1	1	0	0	1	0
		KACC 16097 (LDNI00000000)	1	1	1	1	0	0	1	0	0	0	0	0	1	1	1	3	0	0	1	1	1	1	0	3	0	0	0	1	0	0	0	1	0	0	0	1	0	0	1	3	2	2	2	0	1	1	0
		MJR8396B (LRPV00000000)	1	1	1	0	0	0	1	0	0	0	0	0	1	1	2	3	0	0	1	1	0	0	0	3	0	0	0	0	0	0	0	1	0	0	0	1	0	0	1	2	0	2	1	0	0	1	0
		BSD2780061688st2_C8 (SPFM00000000)	1	1	1	0	0	0	1	0	0	1	0	1	1	1	2	4	0	0	0	1	0	0	1	6	0	0	0	0	0	0	0	6	0	0	0	1	1	0	1	7	2	2	1	0	0	0	0
		KACC 15711 (LDND00000000)	0	1	1	0	0	0	1	0	0	1	0	1	1	1	1	3	0	0	0	1	1	0	0	3	0	0	0	0	0	0	0	4	0	0	0	3	2	0	2	6	0	1	1	0	0	1	0
		KACC 15960 (LDNE00000000)	1	1	1	0	0	0	1	0	0	1	0	1	1	1	2	3	0	0	1	1	1	0	0	4	0	0	0	0	0	0	0	4	0	0	0	2	1	0	3	6	0	2	1	0	0	2	0
		ENV-269 (JACZBK000000000)	1	1	1	0	0	0	1	0	0	1	0	1	1	1	2	3	0	0	0	1	0	0	0	3	0	0	0	0	0	0	0	0	0	1	0	1	0	0	2	2	1	2	0	0	0	1	0
		Hp_7-8 (PCFZ00000000)	1	1	1	0	0	0	1	0	0	0	0	0	1	1	2	3	0	0	1	1	0	1	0	3	0	0	0	0	0	0	0	0	0	0	0	3	4	0	2	3	0	2	2	0	0	2	0
		KACC 15962 (LDNF00000000)	0	0	1	0	0	0	1	1	0	1	0	1	1	1	2	2	0	0	1	1	2	1	0	3	0	0	0	0	0	0	0	7	0	0	0	4	1	0	7	4	3	1	1	0	0	1	0
		104-1 (JAFLJC000000000)	0	1	1	0	0	0	1	0	0	1	0	0	1	1	2	3	0	0	0	1	1	0	0	2	0	0	0	0	0	0	0	3	0	0	0	2	0	0	1	2	0	1	1	0	0	1	0
		KACC 16093 (LDNH00000000)	1	1	1	0	0	0	1	0	0	0	0	1	1	1	2	3	0	0	0	1	1	1	0	3	0	0	0	0	0	0	0	7	0	0	0	4	1	0	1	3	0	2	2	0	0	1	0
		K28_1 (JAASIF000000000)	1	1	1	0	0	0	1	1	0	1	0	0	1	1	2	3	0	0	1	1	1	1	0	2	0	0	0	0	0	0	0	4	0	0	0	0	1	0	3	3	0	0	3	0	0	1	0
		EF221 (JAIFOI000000000)	1	1	1	0	0	0	1	0	0	0	0	0	1	1	2	4	0	0	1	1	0	1	0	3	0	0	0	0	0	0	0	1	0	0	0	1	0	0	5	3	0	0	1	0	0	1	0
		M212h (JAMOBR000000000)	0	1	1	0	0	0	1	0	0	0	0	0	1	1	2	4	0	0	1	1	1	0	0	5	0	0	0	0	0	0	0	3	0	0	0	1	1	0	7	4	0	1	1	0	0	2	0
		W141 (VHQS00000000)	0	1	1	0	0	0	1	0	0	2	0	1	1	1	2	3	0	0	0	1	0	0	0	2	0	0	0	0	0	0	0	0	0	0	0	3	0	0	3	3	1	1	1	0	1	2	0
		W148 (VHQR00000000)	0	1	1	0	0	0	1	0	0	2	0	1	1	1	2	3	0	0	0	1	0	0	0	5	0	0	0	0	0	0	0	0	0	0	0	3	0	0	2	4	1	1	1	0	1	2	0
		R4E (VHRB00000000)	0	1	1	0	0	0	1	0	0	1	0	0	1	1	2	3	0	0	0	1	0	0	0	4	0	0	0	0	0	0	0	2	0	0	0	4	1	0	1	6	1	1	1	0	0	1	0
		R2 (VHRJ00000000)	0	1	1	0	0	0	1	0	0	1	0	1	1	1	2	3	0	0	0	1	0	0	0	4	0	0	0	0	0	0	0	0	0	0	0	4	2	0	3	6	1	1	2	0	0	1	0
		FA3 (CP042834.1)	0	1	1	0	0	0	1	0	0	2	0	0	1	1	2	3	0	0	0	1	1	0	0	2	0	0	0	0	0	0	0	4	0	0	0	5	2	0	5	6	1	1	1	0	0	2	0
		E1604 (AHXD000000000	0	1	1	0	0	0	1	0	0	1	0	1	1	1	2	4	0	0	0	1	1	0	0	2	0	0	0	0	0	0	0	2	0	0	0	2	1	0	2	4	1	1	2	1	0	2	0
		11L2-121 (JAAMRV000000000)	1	1	1	0	0	0	1	0	0	1	0	0	1	1	2	3	0	0	1	1	1	0	0	3	0	0	0	0	0	0	0	1	0	0	0	0	1	0	3	4	0	2	0	0	0	2	0
		UC7256 (AWWM00000000)	1	1	1	0	0	0	1	0	0	0	0	0	1	1	2	3	0	0	1	1	0	0	0	0	0	0	0	0	0	0	0	1	0	0	0	6	2	0	6	2	2	1	0	0	0	0	0
		46-1 (JAFLIO000000000)	0	1	1	0	0	0	1	0	0	1	0	0	1	1	2	3	0	0	0	1	1	1	0	4	0	0	0	0	0	0	0	5	0	0	0	4	3	0	1	4	0	1	1	0	0	2	0
		45-1 (JAFLIN000000000)	0	1	1	0	0	0	1	0	0	1	0	0	1	1	2	3	0	0	0	1	1	1	0	4	0	0	0	0	0	0	0	4	0	0	0	4	3	0	1	4	0	1	1	0	0	2	0
		E2620 (AHXW00000000)	1	1	1	0	0	0	1	0	0	2	0	0	1	1	2	3	0	0	1	1	1	0	0	4	0	0	0	0	0	0	0	5	0	0	0	6	1	0	6	4	2	1	2	0	0	0	0
		TX1330 (ACHL00000000)	0	1	1	0	0	0	1	0	0	1	0	1	1	1	2	3	0	0	0	1	0	0	0	5	0	0	0	0	0	0	0	2	0	0	0	1	2	0	1	5	0	1	1	0	0	3	0
		PC4.1 (ADMM00000000)	1	1	1	0	0	0	1	0	0	3	0	0	1	1	2	4	0	0	0	1	1	0	0	6	0	0	0	0	0	0	0	1	0	1	0	0	2	0	2	4	0	1	1	0	0	0	0
		CVM N59653F (PTTQ00000000)	1	1	1	0	0	0	1	0	0	2	0	0	1	1	2	4	0	0	0	1	0	0	0	1	0	0	0	0	0	0	0	3	0	0	0	0	3	0	5	5	0	2	3	0	0	0	0
		UCN73 (JMIN00000000)	1	1	1	0	0	0	1	0	0	1	0	0	1	1	2	4	0	0	0	1	0	0	0	5	0	0	0	0	0	0	0	4	0	0	0	3	2	0	0	4	1	0	1	0	0	1	0
		BMECCcat (NMZK00000000)	1	1	1	0	0	0	1	0	0	2	0	0	1	1	2	4	0	0	1	1	1	0	0	8	0	0	0	0	0	0	0	5	0	0	0	6	3	0	0	6	1	0	2	0	0	1	0
		CVM N59745F (PTUT00000000)	1	1	1	0	0	0	1	0	0	2	0	0	1	1	2	4	0	0	0	1	1	0	0	3	0	0	0	0	0	0	0	3	0	0	0	1	2	0	2	3	1	0	1	0	0	1	0
		TX1337RF (AMAA00000000)	1	1	1	0	0	0	1	0	0	2	0	0	1	1	2	4	0	0	0	1	0	0	0	3	0	0	0	0	0	0	0	3	0	0	0	1	1	0	3	3	1	0	1	0	0	1	0
		4928STDY7071598 (CABGJZ000000000)	1	1	1	0	0	0	1	0	1	1	0	0	1	1	2	4	0	0	0	1	2	0	0	4	0	0	0	0	0	0	0	3	0	0	0	3	1	0	2	4	0	1	2	0	0	1	0
		E3083 (AHXZ00000000)	1	1	1	0	0	0	1	0	0	2	0	0	1	1	2	4	0	0	0	1	1	0	0	3	0	0	0	0	0	0	0	2	0	0	0	0	1	0	2	3	0	0	1	0	0	1	0
		32-1 (JAFLIL000000000)	1	1	1	0	0	0	1	0	0	2	0	0	1	1	2	4	0	0	0	1	1	0	0	3	0	0	0	0	0	0	0	2	0	0	0	4	1	0	2	2	0	1	4	0	0	0	0
		CVM N60190F (PTUC00000000)	1	1	1	0	0	0	1	0	0	0	0	0	1	1	2	3	0	0	1	1	0	0	0	4	0	0	0	0	0	0	0	1	0	0	0	2	2	0	2	2	1	0	0	0	0	1	0
		SN592 (VFCG00000000)	1	1	1	0	0	0	1	0	0	2	0	0	1	1	2	3	0	0	0	1	0	0	0	4	0	0	0	0	0	0	0	1	0	0	0	2	0	0	5	2	1	1	1	0	0	2	1
		197EA1 (LEQR00000000)	1	1	1	0	0	0	1	0	0	3	0	0	1	1	2	3	0	0	0	1	1	0	0	4	0	0	0	0	0	0	0	2	0	0	0	0	0	0	4	3	1	1	1	0	0	1	0
		CICC 10840 (WOTQ00000000)	1	1	1	0	0	0	1	0	0	2	0	1	1	1	2	3	0	0	0	1	0	0	0	4	0	0	0	0	0	0	0	1	0	1	0	1	1	0	3	6	0	2	2	0	0	0	0
		IIFCSG-B5 (JACGAP000000000)	1	1	1	0	0	0	1	0	0	3	0	0	1	1	2	3	0	0	0	1	1	2	0	5	0	0	0	0	0	0	0	2	0	0	0	1	5	0	3	6	0	2	1	0	0	0	0
		KACC 16100 (LDNJ00000000)	0	0	1	0	0	0	1	0	0	3	0	0	1	1	1	4	0	0	1	1	1	1	0	2	0	0	0	0	0	0	0	3	0	0	0	6	2	0	2	5	0	1	1	0	0	2	0
		KACC 16106 (LDNK00000000)	0	1	1	0	0	0	1	0	0	1	0	0	1	1	2	4	0	0	1	1	0	1	0	4	0	0	0	1	0	0	0	1	0	0	0	5	1	0	5	3	0	1	0	0	0	0	0
		F1129D 110 (MJDY00000000)	1	1	1	0	0	0	1	2	0	1	0	1	1	1	2	4	0	0	0	1	0	0	0	3	0	0	1	0	0	0	0	2	1	0	0	2	7	0	0	1	4	1	2	0	0	1	0
		Com15 (CP025022.1)	1	1	1	0	0	0	1	0	0	0	0	0	1	1	2	2	0	0	0	1	2	0	0	2	0	0	0	0	0	0	0	9	0	0	0	0	1	0	1	0	0	0	1	0	0	0	0
		DFI.7.70 (JAJDLB000000000)	1	1	1	0	0	0	1	0	0	2	0	0	1	1	2	3	0	0	1	1	1	0	0	4	0	0	0	0	0	0	0	2	0	1	0	3	1	0	2	2	0	1	0	0	0	1	0
		EF217 (JAIFOE000000000)	1	1	1	0	0	0	1	1	0	2	0	0	1	1	2	3	0	0	0	1	1	0	0	3	0	0	0	0	0	0	0	0	0	0	0	6	3	0	5	3	0	0	1	0	0	3	0
		KCTC 21015 (CP065211.1)	1	1	1	0	0	0	1	1	0	1	0	0	1	1	2	3	0	0	1	1	1	0	0	5	0	0	0	0	0	0	0	1	0	0	0	3	0	0	3	2	2	1	1	0	0	0	0
		CVM N55317 (PUAV00000000)	0	1	1	0	0	0	1	1	0	0	0	0	1	1	2	3	0	0	1	1	0	0	0	3	0	0	0	0	0	0	0	1	0	0	0	2	2	0	4	3	1	1	0	0	0	1	0
		8S3 (PEID00000000)	1	1	1	0	0	0	1	1	0	0	0	1	1	1	2	4	0	0	1	1	0	0	0	7	0	0	0	0	0	0	0	2	0	0	0	6	4	0	3	8	3	2	0	0	0	2	0
		L-X (JRGY00000000)	0	1	1	0	0	0	1	1	0	2	0	0	1	1	2	4	0	0	0	1	1	0	0	3	0	0	0	0	0	0	0	3	0	0	0	3	4	0	4	3	0	1	1	0	0	3	0
		4928STDY7071282 (LR607349.1)	1	1	1	0	0	0	1	0	0	0	0	0	1	1	2	3	0	0	1	1	1	0	0	1	0	0	0	0	0	0	0	5	0	0	0	1	0	0	1	1	0	2	0	0	0	1	0
		Hp_5-10 (PCGB00000000)	1	1	1	0	0	0	1	0	0	0	0	0	1	1	2	4	0	0	0	1	1	0	0	6	0	0	0	0	0	0	0	1	0	0	0	3	2	0	2	3	0	2	1	0	0	1	0
		505 (AMBL00000000)	1	1	1	0	0	0	1	0	0	0	0	0	1	1	2	4	0	0	1	1	1	0	0	3	0	0	0	0	0	0	0	2	0	0	0	1	1	0	5	3	0	1	0	0	0	1	0
		1F1_DIV0518 (NGLS00000000)	1	1	1	0	0	0	1	1	0	0	0	0	1	1	2	4	0	0	1	1	1	0	0	6	0	0	0	0	0	0	0	1	0	0	0	3	2	0	3	2	0	1	0	0	0	1	0
		CB_0179 (JABTDD000000000)	1	1	1	0	0	0	1	1	0	1	0	0	1	1	2	4	0	0	1	1	0	0	0	3	0	0	0	0	0	0	0	2	0	0	0	2	2	0	6	1	2	1	0	0	0	1	0
		7H8_DIV0219 (NGKW00000000)	1	1	1	0	0	0	1	1	0	0	0	0	1	1	2	4	0	0	0	1	1	1	0	3	0	0	0	0	0	0	0	2	0	1	0	3	2	0	4	12	0	0	0	0	8	1	0
		R.A73 (QOVC00000000)	1	1	1	0	0	0	1	1	0	1	0	0	1	1	2	3	0	0	0	1	0	0	0	7	0	0	0	0	0	0	0	2	0	0	0	3	0	0	7	1	0	1	0	0	0	1	0
		FDAARGOS_397 (PDEC00000000)	1	1	1	0	0	0	1	1	0	1	0	0	1	1	2	5	0	0	0	1	1	2	0	3	0	0	0	0	0	0	0	9	0	0	0	2	4	0	4	2	0	1	0	0	0	2	0
		UAA1280 (AJAD00000000)	1	1	1	0	0	0	1	0	0	1	0	1	1	1	2	4	1	0	0	1	1	0	0	5	0	0	0	0	0	0	0	1	0	0	0	1	1	0	4	6	0	4	0	0	0	1	0
		Tb32-6 (PGQJ00000000)	1	1	1	0	0	0	1	0	0	0	0	0	1	1	2	3	0	0	1	1	0	1	0	5	0	0	0	0	0	0	0	2	1	0	0	1	2	0	3	1	3	0	1	0	0	0	0
		XZ37302 (PGPO00000000)	1	1	1	0	0	0	1	0	1	1	0	1	1	1	2	3	0	0	0	1	0	0	0	5	0	0	0	0	0	0	0	2	0	0	0	3	2	0	3	1	0	1	1	0	0	1	0
		ENV-120 (JACZBO000000000)	1	1	1	0	0	0	1	0	1	0	0	0	1	1	2	5	0	0	1	1	1	1	0	3	0	0	0	0	0	0	0	4	0	0	0	0	0	0	2	2	1	1	1	0	0	1	0
[truncated: 190 more columns]
